# Supplementary material for: catena-Poly[[hexa­kis(μ-4-methyl­benzoato)-κ2 O,O′;κ15 O,O′:O-trieuropium(III)]-tris­(μ-4-methyl­benzoato)-κ2 O,O′;κ6 O,O′:O]
Source: Acta Crystallogr Sect E Struct Rep Online. 2008 Jul 23;64(Pt 8):m1059. doi: 10.1107/S1600536808022836 (PMC2962240; doi:10.1107/S1600536808022836)
Supplement: Supplementary file 1 [file e-64-m1059-sup1.cif]

##############################################################################
###                                                                        ###
###        Electronic paper (Acta Crystallographica Section E)             ###
###                                                                        ###
##############################################################################
#                                                                            #
# This CIF contains the data in a paper accepted for publication in Acta     #
# Crystallographica Section E. It conforms to the requirements of Notes      #
# for Authors for Section E, and has been peer reviewed under the auspices   #
# of the IUCr Commission on Journals.                                        #
#                                                                            #
# Full details of the Crystallographic Information File format               #
# are given in the paper "The Crystallographic Information File (CIF):       #
# a New Standard Archive File for Crystallography" by S. R. Hall, F. H.      #
# Allen and I. D. Brown [Acta Cryst. (1991), A47, 655-685].                  #
#                                                                            #
# The current version of the core CIF dictionary is obtainable from          #
# ftp://ftp.iucr.org/pub/cif_core.dic. The current version number is 2.4.    #
#                                                                            #
# Software is freely available for graphical display of the structure(s) in  #
# this CIF.  For information consult the CIF home page http://www.iucr.org/  #
# cif/home.html                                                              #
#                                                                            #
# This file may be used for bona fide research purposes within the           #
# scientific community so long as proper attribution is given to the journal # 
# article from which it was obtained.                                        #
#                                                                            #
##############################################################################
                                             
data_I
_audit_creation_method     SHELXL-97
_chemical_name_systematic
;
<i>catena</i>-Poly[[hexakis(\m-4-methylbenzoato)-
\k^2^<i>O</i>,<i>O</i>';\k^15^<i>O</i>,<i>O</i>':<i>O</i>-trieuropium(III)]-
tris(\m-4-methylbenzoato)-
\k^2^<i>O</i>,<i>O</i>';\k^6^<i>O</i>,<i>O</i>':<i>O</i>]
;
_chemical_name_common     ?
_chemical_formula_moiety     'C72 H63 Eu3 O18'
_chemical_formula_sum     'C72 H63 Eu3 O18'
_chemical_formula_iupac     '[Eu3 (C8 H7 O2)9]'
_chemical_formula_weight     1672.10
_chemical_melting_point     ?
_symmetry_cell_setting     'monoclinic'
_symmetry_space_group_name_H-M     'P 21/n'
_symmetry_space_group_name_Hall     '-P 2yn'
loop_
    _symmetry_equiv_pos_as_xyz
    'x, y, z'
    '-x+1/2, y+1/2, -z+1/2'
    '-x, -y, -z'
    'x-1/2, -y-1/2, z-1/2'
_cell_length_a     13.8417(4)
_cell_length_b     22.4998(7)
_cell_length_c     21.8170(7)
_cell_angle_alpha     90.00
_cell_angle_beta     96.490(2)
_cell_angle_gamma     90.00
_cell_volume     6751.0(4)
_cell_formula_units_Z     4
_cell_measurement_reflns_used     9100
_cell_measurement_theta_min     1.36
_cell_measurement_theta_max     28.00
_cell_measurement_temperature     296(2)
_exptl_crystal_description     block
_exptl_crystal_colour     colorless
_exptl_crystal_size_max     0.25
_exptl_crystal_size_mid     0.21
_exptl_crystal_size_min     0.20
_exptl_crystal_density_diffrn     1.645
_exptl_crystal_density_meas     ?
_exptl_crystal_density_method     'not measured'
_exptl_crystal_F_000     3312
_exptl_absorpt_coefficient_mu     2.823
_exptl_absorpt_correction_type     multi-scan
_exptl_absorpt_process_details     '(SADABS; Sheldrick, 1996)'
_exptl_absorpt_correction_T_min     0.5387
_exptl_absorpt_correction_T_max     0.6021
_exptl_special_details
;
;
_diffrn_ambient_temperature     296(2)
_diffrn_radiation_type     MoK\a
_diffrn_radiation_wavelength     0.71073
_diffrn_radiation_source     'fine-focus sealed tube'
_diffrn_radiation_monochromator     graphite
_diffrn_measurement_device_type     'Bruker APEXII area-detector'
_diffrn_measurement_method     '\f and \w'
_diffrn_detector_area_resol_mean     ?
_diffrn_reflns_number     67521
_diffrn_reflns_av_R_equivalents     0.0730
_diffrn_reflns_av_sigmaI/netI     0.0600
_diffrn_reflns_theta_min     1.30
_diffrn_reflns_theta_max     27.50
_diffrn_reflns_theta_full     27.50
_diffrn_measured_fraction_theta_max     1.000
_diffrn_measured_fraction_theta_full     1.000
_diffrn_reflns_limit_h_min     -17
_diffrn_reflns_limit_h_max     17
_diffrn_reflns_limit_k_min     -29
_diffrn_reflns_limit_k_max     29
_diffrn_reflns_limit_l_min     -28
_diffrn_reflns_limit_l_max     26
_diffrn_standards_number     0
_diffrn_standards_interval_count     ?
_diffrn_standards_interval_time     ?
_diffrn_standards_decay_%     ?
_refine_special_details
;
Refinement of <i>F</i>^2^ against ALL reflections. The weighted <i>R</i>-factor
<i>wR</i> and goodness of fit <i>S</i> are based on <i>F</i>^2^, conventional
<i>R</i>-factors <i>R</i> are based on <i>F</i>, with <i>F</i> set to zero for
negative <i>F</i>^2^. The threshold expression of <i>F</i>^2^ >
\s(<i>F</i>^2^) is used only for calculating <i>R</i>-factors(gt) <i>etc</i>.
and is not relevant to the choice of reflections for refinement.
<i>R</i>-factors based on <i>F</i>^2^ are statistically about twice as large
as those based on <i>F</i>, and <i>R</i>- factors based on ALL data will be
even larger.
;
_reflns_number_total     15508
_reflns_number_gt     11353
_reflns_threshold_expression     I>2\s(I)
_refine_ls_structure_factor_coef     Fsqd
_refine_ls_matrix_type     full
_refine_ls_R_factor_all     0.0635
_refine_ls_R_factor_gt     0.0420
_refine_ls_wR_factor_gt     0.0961
_refine_ls_wR_factor_ref     0.1079
_refine_ls_goodness_of_fit_ref     1.057
_refine_ls_restrained_S_all     1.057
_refine_ls_number_reflns     15508
_refine_ls_number_parameters     847
_refine_ls_number_restraints     0
_refine_ls_hydrogen_treatment     constr
_refine_ls_weighting_scheme     calc
_refine_ls_weighting_details
         'calc w=1/[\s^2^(Fo^2^)+(0.0443P)^2^+4.4935P] where P=(Fo^2^+2Fc^2^)/3'
_atom_sites_solution_hydrogens     geom
_atom_sites_solution_primary     direct
_atom_sites_solution_secondary     difmap
_refine_ls_shift/su_max     0.002
_refine_ls_shift/su_mean     0.000
_refine_diff_density_max     0.787
_refine_diff_density_min     -1.644
_refine_ls_extinction_method     none
_refine_ls_extinction_coef     ?
loop_
    _atom_type_symbol
    _atom_type_description
    _atom_type_scat_dispersion_real
    _atom_type_scat_dispersion_imag
    _atom_type_scat_source
    'C' 'C' 0.0033 0.0016
                         'International Tables Vol C Tables 4.2.6.8 and 6.1.1.4'
    'H' 'H' 0.0000 0.0000
                         'International Tables Vol C Tables 4.2.6.8 and 6.1.1.4'
    'O' 'O' 0.0106 0.0060
                         'International Tables Vol C Tables 4.2.6.8 and 6.1.1.4'
    'Eu' 'Eu' -0.1578 3.6682
                         'International Tables Vol C Tables 4.2.6.8 and 6.1.1.4'
_computing_data_collection     'APEX2 (Bruker, 2004)'
_computing_cell_refinement     'SAINT (Bruker, 2004)'
_computing_data_reduction     'SAINT (Bruker, 2004)'
_computing_structure_solution     'SHELXS97 (Sheldrick, 2008)'
_computing_structure_refinement     'SHELXL97 (Sheldrick, 2008)'
_computing_molecular_graphics     'SHELXTL (Sheldrick, 2008)'
_computing_publication_material     'SHELXTL (Sheldrick, 2008)'
loop_
    _atom_site_type_symbol
    _atom_site_label
    _atom_site_fract_x
    _atom_site_fract_y
    _atom_site_fract_z
    _atom_site_U_iso_or_equiv
    _atom_site_adp_type
    _atom_site_calc_flag
    _atom_site_refinement_flags
    _atom_site_occupancy
    _atom_site_disorder_assembly
    _atom_site_disorder_group
    Eu Eu1 0.204866(18) 0.640991(10) 0.239152(11) 0.03031(7) Uani d . 1 . .
    Eu Eu2 0.247652(17) 0.477164(10) 0.251356(11) 0.02904(7) Uani d . 1 . .
    Eu Eu3 0.282169(18) 0.806685(10) 0.279298(11) 0.03000(7) Uani d . 1 . .
    C C1 0.0871(4) 0.5670(2) 0.1535(2) 0.0349(11) Uani d . 1 . .
    C C2 0.0180(4) 0.5315(2) 0.1117(2) 0.0373(12) Uani d . 1 . .
    C C3 -0.0730(4) 0.5541(3) 0.0921(3) 0.0492(14) Uani d . 1 . .
    H H3 -0.0890 0.5924 0.1037 0.059 Uiso calc R 1 . .
    C C4 -0.1403(4) 0.5209(3) 0.0556(3) 0.0536(15) Uani d . 1 . .
    H H4 -0.2014 0.5367 0.0431 0.064 Uiso calc R 1 . .
    C C5 -0.1178(5) 0.4643(3) 0.0374(3) 0.0501(15) Uani d . 1 . .
    C C6 -0.0265(5) 0.4420(2) 0.0558(3) 0.0514(15) Uani d . 1 . .
    H H6 -0.0105 0.4041 0.0433 0.062 Uiso calc R 1 . .
    C C7 0.3894(7) 0.3672(4) -0.1070(3) 0.086(2) Uani d . 1 . .
    H H7A 0.4113 0.3268 -0.1086 0.129 Uiso calc R 1 . .
    H H7B 0.4393 0.3935 -0.1181 0.129 Uiso calc R 1 . .
    H H7C 0.3317 0.3724 -0.1353 0.129 Uiso calc R 1 . .
    C C8 -0.1926(5) 0.4269(3) -0.0015(3) 0.074(2) Uani d . 1 . .
    H H8A -0.2337 0.4074 0.0248 0.111 Uiso calc R 1 . .
    H H8B -0.1600 0.3977 -0.0238 0.111 Uiso calc R 1 . .
    H H8C -0.2313 0.4521 -0.0301 0.111 Uiso calc R 1 . .
    C C9 0.0347(4) 0.3962(3) 0.2248(3) 0.0440(13) Uani d . 1 . .
    C C10 -0.0702(4) 0.4102(2) 0.2115(2) 0.0382(12) Uani d . 1 . .
    C C11 -0.1052(5) 0.4660(3) 0.2248(3) 0.0521(15) Uani d . 1 . .
    H H11 -0.0646 0.4943 0.2452 0.063 Uiso calc R 1 . .
    C C12 -0.2030(5) 0.4784(3) 0.2066(3) 0.0656(19) Uani d . 1 . .
    H H12 -0.2273 0.5154 0.2159 0.079 Uiso calc R 1 . .
    C C13 -0.2285(4) 0.3826(3) 0.1648(3) 0.0613(17) Uani d . 1 . .
    H H13 -0.2699 0.3541 0.1455 0.074 Uiso calc R 1 . .
    C C14 -0.1325(4) 0.3685(3) 0.1820(3) 0.0477(14) Uani d . 1 . .
    H H14 -0.1095 0.3308 0.1739 0.057 Uiso calc R 1 . .
    C C15 -0.2642(4) 0.4382(3) 0.1756(3) 0.0598(17) Uani d . 1 . .
    C C16 -0.0177(4) 0.7830(2) 0.2281(2) 0.0395(12) Uani d . 1 . .
    C C17 -0.0661(5) 0.8349(3) 0.2367(3) 0.0678(19) Uani d . 1 . .
    H H17 -0.0365 0.8639 0.2627 0.081 Uiso calc R 1 . .
    C C18 -0.1579(6) 0.8445(4) 0.2074(4) 0.078(2) Uani d . 1 . .
    H H18 -0.1894 0.8801 0.2134 0.094 Uiso calc R 1 . .
    C C19 -0.0620(4) 0.7407(3) 0.1889(3) 0.0547(16) Uani d . 1 . .
    H H19 -0.0294 0.7058 0.1815 0.066 Uiso calc R 1 . .
    C C20 -0.1542(5) 0.7502(4) 0.1608(3) 0.072(2) Uani d . 1 . .
    H H20 -0.1842 0.7208 0.1354 0.087 Uiso calc R 1 . .
    C C21 0.0982(4) 0.5835(2) 0.3264(2) 0.0373(11) Uani d . 1 . .
    C C22 0.0341(4) 0.5525(2) 0.3654(2) 0.0370(11) Uani d . 1 . .
    C C23 0.0410(5) 0.4923(3) 0.3761(3) 0.0486(14) Uani d . 1 . .
    H H23 0.0889 0.4705 0.3595 0.058 Uiso calc R 1 . .
    C C24 -0.0221(5) 0.4639(3) 0.4108(3) 0.0588(17) Uani d . 1 . .
    H H24 -0.0169 0.4231 0.4172 0.071 Uiso calc R 1 . .
    C C25 -0.0932(5) 0.4955(3) 0.4364(3) 0.0547(16) Uani d . 1 . .
    C C26 -0.0985(5) 0.5558(3) 0.4267(3) 0.0682(19) Uani d . 1 . .
    H H26 -0.1455 0.5777 0.4440 0.082 Uiso calc R 1 . .
    C C27 -0.0362(4) 0.5844(3) 0.3921(3) 0.0573(16) Uani d . 1 . .
    H H27 -0.0409 0.6253 0.3865 0.069 Uiso calc R 1 . .
    C C28 -0.1626(5) 0.4640(4) 0.4741(3) 0.079(2) Uani d . 1 . .
    H H28A -0.1904 0.4922 0.5001 0.119 Uiso calc R 1 . .
    H H28B -0.1281 0.4341 0.4991 0.119 Uiso calc R 1 . .
    H H28C -0.2135 0.4456 0.4469 0.119 Uiso calc R 1 . .
    C C29 0.3319(4) 0.7273(3) 0.1543(2) 0.0426(13) Uani d . 1 . .
    C C30 0.3748(4) 0.7327(2) 0.0949(2) 0.0359(11) Uani d . 1 . .
    C C31 0.4263(5) 0.7827(3) 0.0815(3) 0.0541(15) Uani d . 1 . .
    H H31 0.4338 0.8140 0.1095 0.065 Uiso calc R 1 . .
    C C32 0.4671(5) 0.7866(3) 0.0263(3) 0.0694(19) Uani d . 1 . .
    H H32 0.5011 0.8207 0.0176 0.083 Uiso calc R 1 . .
    C C33 0.4578(5) 0.7410(3) -0.0155(3) 0.0600(17) Uani d . 1 . .
    C C34 0.4053(5) 0.6922(3) -0.0018(3) 0.0654(19) Uani d . 1 . .
    H H34 0.3970 0.6612 -0.0302 0.079 Uiso calc R 1 . .
    C C35 0.3646(4) 0.6876(3) 0.0525(3) 0.0557(16) Uani d . 1 . .
    H H35 0.3298 0.6536 0.0605 0.067 Uiso calc R 1 . .
    C C36 0.3956(4) 0.4401(3) 0.0509(3) 0.0510(15) Uani d . 1 . .
    H H36 0.4295 0.4706 0.0726 0.061 Uiso calc R 1 . .
    C C37 0.3671(5) 0.3816(3) -0.0418(3) 0.0576(16) Uani d . 1 . .
    C C38 0.4155(5) 0.4259(3) -0.0085(3) 0.0620(17) Uani d . 1 . .
    H H38 0.4630 0.4473 -0.0259 0.074 Uiso calc R 1 . .
    C C39 0.3260(4) 0.4090(2) 0.0775(2) 0.0389(12) Uani d . 1 . .
    C C40 0.3049(4) 0.4258(2) 0.1406(2) 0.0359(11) Uani d . 1 . .
    C C41 0.2774(5) 0.3635(3) 0.0448(2) 0.0492(14) Uani d . 1 . .
    H H41 0.2304 0.3417 0.0622 0.059 Uiso calc R 1 . .
    C C42 0.2991(6) 0.3506(3) -0.0142(3) 0.0641(19) Uani d . 1 . .
    H H42 0.2662 0.3196 -0.0358 0.077 Uiso calc R 1 . .
    C C43 0.5085(4) 0.5867(2) 0.2799(2) 0.0352(11) Uani d . 1 . .
    C C44 0.5100(4) 0.6460(2) 0.2636(3) 0.0455(13) Uani d . 1 . .
    H H44 0.4524 0.6643 0.2475 0.055 Uiso calc R 1 . .
    C C45 0.5941(4) 0.6785(3) 0.2707(3) 0.0545(16) Uani d . 1 . .
    H H45 0.5927 0.7183 0.2592 0.065 Uiso calc R 1 . .
    C C46 0.6804(5) 0.6534(3) 0.2945(3) 0.0577(17) Uani d . 1 . .
    C C47 0.6805(4) 0.5936(3) 0.3102(3) 0.0645(18) Uani d . 1 . .
    H H47 0.7385 0.5757 0.3262 0.077 Uiso calc R 1 . .
    C C48 0.5969(4) 0.5606(3) 0.3028(3) 0.0507(15) Uani d . 1 . .
    H H48 0.5989 0.5205 0.3131 0.061 Uiso calc R 1 . .
    C C49 0.0825(4) 0.7758(2) 0.2578(2) 0.0352(11) Uani d . 1 . .
    C C50 0.3291(4) 0.7149(2) 0.3703(2) 0.0322(10) Uani d . 1 . .
    C C51 0.3793(5) 0.6917(3) 0.4805(3) 0.0536(16) Uani d . 1 . .
    H H51 0.3812 0.7323 0.4886 0.064 Uiso calc R 1 . .
    C C52 0.3513(4) 0.6720(2) 0.4208(2) 0.0358(11) Uani d . 1 . .
    C C53 0.4184(4) 0.5513(2) 0.2748(2) 0.0347(11) Uani d . 1 . .
    C C54 0.4040(5) 0.6525(3) 0.5276(3) 0.0556(16) Uani d . 1 . .
    H H54 0.4216 0.6670 0.5672 0.067 Uiso calc R 1 . .
    C C55 0.4032(4) 0.5920(3) 0.5173(3) 0.0455(14) Uani d . 1 . .
    C C56 0.3745(4) 0.5723(2) 0.4583(3) 0.0500(14) Uani d . 1 . .
    H H56 0.3728 0.5317 0.4503 0.060 Uiso calc R 1 . .
    C C57 0.3482(4) 0.6113(2) 0.4109(3) 0.0460(13) Uani d . 1 . .
    H H57 0.3281 0.5967 0.3716 0.055 Uiso calc R 1 . .
    C C58 0.2101(3) 0.8950(2) 0.1485(2) 0.0334(11) Uani d . 1 . .
    C C59 0.1816(4) 0.8574(2) 0.0935(2) 0.0362(11) Uani d . 1 . .
    C C60 0.0417(4) 0.4747(2) 0.0924(2) 0.0406(12) Uani d . 1 . .
    H H60 0.1032 0.4590 0.1042 0.049 Uiso calc R 1 . .
    C C61 0.7732(5) 0.6895(4) 0.3054(4) 0.095(3) Uani d . 1 . .
    H H61A 0.8253 0.6682 0.2899 0.142 Uiso calc R 1 . .
    H H61B 0.7888 0.6964 0.3488 0.142 Uiso calc R 1 . .
    H H61C 0.7642 0.7269 0.2844 0.142 Uiso calc R 1 . .
    C C62 0.4348(5) 0.5500(3) 0.5699(3) 0.071(2) Uani d . 1 . .
    H H62A 0.5042 0.5517 0.5793 0.106 Uiso calc R 1 . .
    H H62B 0.4157 0.5102 0.5582 0.106 Uiso calc R 1 . .
    H H62C 0.4046 0.5614 0.6056 0.106 Uiso calc R 1 . .
    C C63 0.1914(5) 0.8789(3) 0.0356(3) 0.0554(16) Uani d . 1 . .
    H H63 0.2149 0.9172 0.0310 0.066 Uiso calc R 1 . .
    C C64 0.1458(4) 0.8007(2) 0.0991(2) 0.0381(12) Uani d . 1 . .
    H H64 0.1378 0.7857 0.1379 0.046 Uiso calc R 1 . .
    C C65 0.1218(4) 0.7659(3) 0.0473(3) 0.0513(15) Uani d . 1 . .
    H H65 0.0969 0.7279 0.0517 0.062 Uiso calc R 1 . .
    C C66 0.1344(5) 0.7869(3) -0.0104(3) 0.0521(15) Uani d . 1 . .
    C C67 0.1667(6) 0.8441(3) -0.0159(3) 0.0665(19) Uani d . 1 . .
    H H67 0.1721 0.8597 -0.0549 0.080 Uiso calc R 1 . .
    C C68 -0.2037(5) 0.8020(4) 0.1691(4) 0.075(2) Uani d . 1 . .
    C C69 -0.3064(6) 0.8120(4) 0.1374(5) 0.112(3) Uani d . 1 . .
    H H69A -0.3066 0.8078 0.0936 0.168 Uiso calc R 1 . .
    H H69B -0.3277 0.8512 0.1467 0.168 Uiso calc R 1 . .
    H H69C -0.3496 0.7832 0.1521 0.168 Uiso calc R 1 . .
    C C70 -0.3693(5) 0.4546(4) 0.1534(4) 0.101(3) Uani d . 1 . .
    H H70A -0.4004 0.4697 0.1873 0.152 Uiso calc R 1 . .
    H H70B -0.4034 0.4199 0.1368 0.152 Uiso calc R 1 . .
    H H70C -0.3704 0.4845 0.1219 0.152 Uiso calc R 1 . .
    C C71 0.5037(7) 0.7442(4) -0.0751(3) 0.096(3) Uani d . 1 . .
    H H71A 0.5535 0.7741 -0.0716 0.144 Uiso calc R 1 . .
    H H71B 0.4549 0.7541 -0.1084 0.144 Uiso calc R 1 . .
    H H71C 0.5318 0.7063 -0.0831 0.144 Uiso calc R 1 . .
    C C72 0.1107(6) 0.7477(3) -0.0677(3) 0.080(2) Uani d . 1 . .
    H H72A 0.1645 0.7218 -0.0721 0.120 Uiso calc R 1 . .
    H H72B 0.0988 0.7724 -0.1036 0.120 Uiso calc R 1 . .
    H H72C 0.0538 0.7244 -0.0632 0.120 Uiso calc R 1 . .
    O O1 0.3381(3) 0.76936(15) 0.37999(17) 0.0552(11) Uani d . 1 . .
    O O2 0.3002(3) 0.69761(14) 0.31548(15) 0.0371(8) Uani d . 1 . .
    O O3 0.2092(2) 0.87436(14) 0.20319(14) 0.0344(8) Uani d . 1 . .
    O O4 0.2347(3) 0.94765(15) 0.14131(16) 0.0436(9) Uani d . 1 . .
    O O5 0.1154(3) 0.80769(16) 0.30228(17) 0.0436(9) Uani d . 1 . .
    O O6 0.1398(2) 0.73859(13) 0.23484(15) 0.0326(7) Uani d . 1 . .
    O O7 0.3440(3) 0.76835(19) 0.19304(17) 0.0528(10) Uani d . 1 . .
    O O8 0.2850(3) 0.68048(18) 0.16297(19) 0.0537(10) Uani d . 1 . .
    O O9 0.3385(2) 0.57569(15) 0.25196(15) 0.0364(8) Uani d . 1 . .
    O O10 0.4184(3) 0.49851(16) 0.29149(18) 0.0465(9) Uani d . 1 . .
    O O11 0.0666(3) 0.61844(17) 0.1673(2) 0.0595(12) Uani d . 1 . .
    O O12 0.1683(2) 0.54461(15) 0.17555(15) 0.0362(8) Uani d . 1 . .
    O O13 0.3485(3) 0.46824(17) 0.16781(18) 0.0501(10) Uani d . 1 . .
    O O14 0.2391(2) 0.39781(14) 0.16678(15) 0.0356(8) Uani d . 1 . .
    O O15 0.1642(3) 0.55402(15) 0.30270(16) 0.0409(8) Uani d . 1 . .
    O O16 0.0899(3) 0.63751(16) 0.3154(2) 0.0588(11) Uani d . 1 . .
    O O17 0.0931(3) 0.43705(19) 0.24689(18) 0.0520(10) Uani d . 1 . .
    O O18 0.0624(3) 0.34538(19) 0.2124(2) 0.0587(11) Uani d . 1 . .
loop_
    _atom_site_aniso_label
    _atom_site_aniso_U_11
    _atom_site_aniso_U_22
    _atom_site_aniso_U_33
    _atom_site_aniso_U_12
    _atom_site_aniso_U_13
    _atom_site_aniso_U_23
    Eu1 0.03769(14) 0.01972(12) 0.03321(14) -0.00114(9) 0.00260(10) -0.00083(9)
    Eu2 0.03426(14) 0.02073(12) 0.03163(13) -0.00024(9) 0.00152(10) -0.00068(9)
    Eu3 0.03913(14) 0.02113(12) 0.02940(13) -0.00140(10) 0.00231(10) 0.00088(9)
    C1 0.039(3) 0.032(3) 0.033(3) 0.001(2) 0.002(2) 0.001(2)
    C2 0.040(3) 0.034(3) 0.037(3) -0.006(2) 0.000(2) 0.001(2)
    C3 0.047(3) 0.045(3) 0.053(4) 0.003(3) -0.005(3) -0.006(3)
    C4 0.042(3) 0.058(4) 0.058(4) -0.002(3) -0.006(3) -0.003(3)
    C5 0.058(4) 0.055(4) 0.035(3) -0.014(3) -0.004(3) 0.001(3)
    C6 0.071(4) 0.033(3) 0.048(3) -0.012(3) -0.003(3) -0.006(2)
    C7 0.114(7) 0.102(6) 0.046(4) 0.009(5) 0.028(4) -0.015(4)
    C8 0.072(5) 0.083(5) 0.062(4) -0.032(4) -0.014(4) -0.012(4)
    C9 0.038(3) 0.049(3) 0.045(3) 0.002(3) 0.007(2) 0.014(3)
    C10 0.036(3) 0.043(3) 0.036(3) 0.000(2) 0.008(2) 0.005(2)
    C11 0.062(4) 0.037(3) 0.058(4) 0.001(3) 0.009(3) -0.005(3)
    C12 0.065(4) 0.050(4) 0.085(5) 0.021(3) 0.019(4) 0.005(3)
    C13 0.045(3) 0.074(5) 0.062(4) -0.008(3) -0.006(3) 0.000(4)
    C14 0.035(3) 0.048(3) 0.059(4) 0.002(2) 0.003(3) -0.006(3)
    C15 0.044(3) 0.078(5) 0.058(4) 0.006(3) 0.004(3) 0.017(3)
    C16 0.038(3) 0.039(3) 0.043(3) 0.005(2) 0.011(2) -0.001(2)
    C17 0.070(4) 0.067(5) 0.066(4) 0.024(4) 0.005(4) -0.022(4)
    C18 0.073(5) 0.083(5) 0.078(5) 0.041(4) 0.005(4) -0.001(4)
    C19 0.044(3) 0.047(3) 0.070(4) 0.007(3) -0.004(3) -0.002(3)
    C20 0.054(4) 0.079(5) 0.078(5) 0.000(4) -0.014(4) -0.003(4)
    C21 0.045(3) 0.030(3) 0.037(3) 0.003(2) 0.003(2) 0.000(2)
    C22 0.042(3) 0.035(3) 0.035(3) -0.002(2) 0.008(2) -0.003(2)
    C23 0.061(4) 0.041(3) 0.048(3) -0.002(3) 0.025(3) 0.000(3)
    C24 0.069(4) 0.050(4) 0.062(4) -0.013(3) 0.025(3) 0.007(3)
    C25 0.051(4) 0.072(4) 0.043(3) -0.015(3) 0.011(3) 0.004(3)
    C26 0.054(4) 0.083(5) 0.073(5) 0.013(4) 0.032(3) 0.007(4)
    C27 0.056(4) 0.053(4) 0.066(4) 0.010(3) 0.021(3) 0.004(3)
    C28 0.065(5) 0.107(6) 0.072(5) -0.025(4) 0.033(4) 0.002(4)
    C29 0.041(3) 0.049(3) 0.038(3) 0.012(3) 0.006(2) 0.004(3)
    C30 0.040(3) 0.033(3) 0.036(3) 0.000(2) 0.008(2) 0.000(2)
    C31 0.070(4) 0.044(3) 0.051(4) -0.005(3) 0.016(3) -0.007(3)
    C32 0.083(5) 0.056(4) 0.076(5) 0.003(4) 0.036(4) 0.015(4)
    C33 0.070(4) 0.063(4) 0.051(4) 0.026(4) 0.021(3) 0.006(3)
    C34 0.077(5) 0.079(5) 0.042(4) 0.004(4) 0.015(3) -0.018(3)
    C35 0.058(4) 0.058(4) 0.052(4) -0.010(3) 0.008(3) -0.016(3)
    C36 0.051(3) 0.058(4) 0.046(3) -0.008(3) 0.010(3) -0.006(3)
    C37 0.071(4) 0.064(4) 0.039(3) 0.007(3) 0.011(3) -0.004(3)
    C38 0.055(4) 0.085(5) 0.049(4) -0.005(4) 0.019(3) -0.003(3)
    C39 0.041(3) 0.041(3) 0.034(3) 0.005(2) 0.004(2) 0.005(2)
    C40 0.038(3) 0.032(3) 0.037(3) 0.008(2) -0.001(2) -0.001(2)
    C41 0.072(4) 0.044(3) 0.032(3) -0.003(3) 0.008(3) -0.003(2)
    C42 0.097(5) 0.056(4) 0.037(3) -0.008(4) 0.000(3) -0.011(3)
    C43 0.036(3) 0.040(3) 0.030(3) 0.001(2) 0.005(2) -0.001(2)
    C44 0.049(3) 0.039(3) 0.048(3) -0.001(2) 0.003(3) 0.004(3)
    C45 0.047(3) 0.051(4) 0.066(4) -0.017(3) 0.006(3) 0.001(3)
    C46 0.048(4) 0.076(5) 0.049(4) -0.019(3) 0.006(3) 0.001(3)
    C47 0.039(3) 0.083(5) 0.069(4) -0.006(3) -0.006(3) 0.003(4)
    C48 0.042(3) 0.050(4) 0.058(4) 0.004(3) -0.004(3) 0.008(3)
    C49 0.043(3) 0.025(2) 0.039(3) -0.001(2) 0.010(2) 0.003(2)
    C50 0.037(3) 0.027(2) 0.032(3) 0.000(2) 0.001(2) 0.002(2)
    C51 0.082(4) 0.040(3) 0.036(3) -0.002(3) -0.004(3) 0.002(3)
    C52 0.042(3) 0.032(3) 0.032(3) -0.003(2) 0.002(2) 0.002(2)
    C53 0.034(3) 0.037(3) 0.034(3) 0.002(2) 0.003(2) -0.005(2)
    C54 0.066(4) 0.070(4) 0.029(3) -0.004(3) -0.004(3) 0.004(3)
    C55 0.042(3) 0.049(3) 0.045(3) 0.000(3) 0.004(2) 0.019(3)
    C56 0.059(4) 0.031(3) 0.059(4) 0.008(3) 0.002(3) 0.010(3)
    C57 0.061(4) 0.037(3) 0.040(3) 0.007(3) 0.004(3) 0.003(2)
    C58 0.034(3) 0.032(3) 0.034(3) 0.004(2) 0.002(2) -0.002(2)
    C59 0.045(3) 0.037(3) 0.026(2) -0.001(2) 0.001(2) 0.001(2)
    C60 0.048(3) 0.035(3) 0.038(3) 0.000(2) 0.001(2) 0.000(2)
    C61 0.054(4) 0.117(7) 0.113(7) -0.037(5) 0.004(4) 0.012(6)
    C62 0.076(5) 0.074(5) 0.063(4) 0.012(4) 0.010(4) 0.036(4)
    C63 0.080(4) 0.048(3) 0.040(3) -0.020(3) 0.015(3) 0.000(3)
    C64 0.048(3) 0.040(3) 0.025(2) 0.000(2) 0.000(2) -0.001(2)
    C65 0.066(4) 0.038(3) 0.047(3) -0.004(3) -0.011(3) -0.006(3)
    C66 0.064(4) 0.053(4) 0.038(3) 0.000(3) 0.001(3) -0.009(3)
    C67 0.102(6) 0.072(5) 0.026(3) -0.006(4) 0.012(3) 0.000(3)
    C68 0.049(4) 0.106(7) 0.069(5) 0.021(4) 0.002(3) 0.024(4)
    C69 0.060(5) 0.136(9) 0.131(8) 0.033(5) -0.026(5) 0.010(6)
    C70 0.052(4) 0.129(8) 0.121(7) 0.018(5) 0.000(5) 0.038(6)
    C71 0.128(8) 0.106(7) 0.064(5) 0.043(6) 0.052(5) 0.020(5)
    C72 0.118(7) 0.081(5) 0.040(4) -0.014(5) 0.003(4) -0.024(4)
    O1 0.101(3) 0.0233(18) 0.036(2) -0.0015(19) -0.011(2) 0.0008(15)
    O2 0.051(2) 0.0318(18) 0.0272(18) 0.0022(16) -0.0034(15) -0.0006(14)
    O3 0.050(2) 0.0314(18) 0.0213(16) 0.0030(15) 0.0010(14) 0.0004(14)
    O4 0.068(3) 0.0286(19) 0.034(2) -0.0071(17) 0.0054(17) 0.0010(15)
    O5 0.049(2) 0.043(2) 0.041(2) -0.0083(17) 0.0111(17) -0.0092(17)
    O6 0.0441(19) 0.0182(15) 0.0361(18) -0.0010(14) 0.0065(15) 0.0013(13)
    O7 0.053(2) 0.065(3) 0.041(2) 0.003(2) 0.0085(18) -0.012(2)
    O8 0.063(3) 0.046(2) 0.055(3) 0.001(2) 0.022(2) 0.0132(19)
    O9 0.0337(18) 0.0331(18) 0.041(2) 0.0005(15) -0.0013(15) -0.0053(15)
    O10 0.046(2) 0.035(2) 0.057(2) -0.0033(17) -0.0047(18) 0.0074(18)
    O11 0.060(3) 0.032(2) 0.080(3) 0.0083(18) -0.023(2) -0.020(2)
    O12 0.0405(19) 0.0297(17) 0.0374(19) -0.0014(15) -0.0004(15) 0.0016(15)
    O13 0.057(2) 0.051(2) 0.046(2) -0.0154(19) 0.0192(19) -0.0147(19)
    O14 0.045(2) 0.0278(18) 0.0341(18) 0.0008(15) 0.0069(15) 0.0048(14)
    O15 0.054(2) 0.0317(19) 0.041(2) 0.0070(17) 0.0220(17) 0.0046(15)
    O16 0.076(3) 0.028(2) 0.081(3) 0.0099(19) 0.043(2) 0.0059(19)
    O17 0.038(2) 0.071(3) 0.047(2) -0.015(2) 0.0040(17) -0.006(2)
    O18 0.040(2) 0.049(3) 0.086(3) 0.0065(19) 0.007(2) 0.014(2)
_geom_special_details
;
All e.s.d.'s (except the e.s.d. in the dihedral angle between two l.s. planes)
are estimated using the full covariance matrix. The cell e.s.d.'s are taken
into account individually in the estimation of e.s.d.'s in distances, angles
and torsion angles; correlations between e.s.d.'s in cell parameters are only
used when they are defined by crystal symmetry. An approximate (isotropic)
treatment of cell e.s.d.'s is used for estimating e.s.d.'s involving l.s.
planes.
;
loop_
    _geom_bond_atom_site_label_1
    _geom_bond_atom_site_label_2
    _geom_bond_site_symmetry_2
    _geom_bond_distance
    _geom_bond_publ_flag
    Eu1 O8 . 2.280(4) ?
    Eu1 O9 . 2.354(3) ?
    Eu1 O6 . 2.371(3) ?
    Eu1 O2 . 2.375(3) ?
    Eu1 O11 . 2.387(4) ?
    Eu1 O16 . 2.429(4) ?
    Eu1 O15 . 2.499(3) ?
    Eu1 O12 . 2.593(3) ?
    Eu2 O17 . 2.314(4) ?
    Eu2 O12 . 2.415(3) ?
    Eu2 O4 2_545 2.420(3) ?
    Eu2 O15 . 2.424(3) ?
    Eu2 O13 . 2.426(4) ?
    Eu2 O10 . 2.473(4) ?
    Eu2 O9 . 2.548(3) ?
    Eu2 O3 2_545 2.561(3) ?
    Eu2 O14 . 2.561(3) ?
    Eu2 C58 2_545 2.871(5) ?
    Eu2 Eu3 2_545 3.9074(3) ?
    Eu3 O18 2 2.309(4) ?
    Eu3 O7 . 2.320(4) ?
    Eu3 O3 . 2.391(3) ?
    Eu3 O1 . 2.397(3) ?
    Eu3 O14 2 2.398(3) ?
    Eu3 O5 . 2.417(4) ?
    Eu3 O2 . 2.582(3) ?
    Eu3 O6 . 2.596(3) ?
    Eu3 C9 2 3.247(6) ?
    Eu3 Eu2 2 3.9074(3) ?
    C1 O11 . 1.237(6) ?
    C1 O12 . 1.275(6) ?
    C1 C2 . 1.479(7) ?
    C2 C3 . 1.380(7) ?
    C2 C60 . 1.397(7) ?
    C3 C4 . 1.376(8) ?
    C3 H3 . 0.9300 ?
    C4 C5 . 1.380(8) ?
    C4 H4 . 0.9300 ?
    C5 C6 . 1.376(9) ?
    C5 C8 . 1.516(8) ?
    C6 C60 . 1.378(7) ?
    C6 H6 . 0.9300 ?
    C7 C37 . 1.522(9) ?
    C7 H7A . 0.9600 ?
    C7 H7B . 0.9600 ?
    C7 H7C . 0.9600 ?
    C8 H8A . 0.9600 ?
    C8 H8B . 0.9600 ?
    C8 H8C . 0.9600 ?
    C9 O18 . 1.245(7) ?
    C9 O17 . 1.281(7) ?
    C9 C10 . 1.481(7) ?
    C9 Eu3 2_545 3.247(6) ?
    C10 C14 . 1.383(7) ?
    C10 C11 . 1.388(7) ?
    C11 C12 . 1.395(9) ?
    C11 H11 . 0.9300 ?
    C12 C15 . 1.365(10) ?
    C12 H12 . 0.9300 ?
    C13 C15 . 1.375(9) ?
    C13 C14 . 1.376(8) ?
    C13 H13 . 0.9300 ?
    C14 H14 . 0.9300 ?
    C15 C70 . 1.526(9) ?
    C16 C17 . 1.369(8) ?
    C16 C19 . 1.376(8) ?
    C16 C49 . 1.472(7) ?
    C17 C18 . 1.374(10) ?
    C17 H17 . 0.9300 ?
    C18 C68 . 1.376(11) ?
    C18 H18 . 0.9300 ?
    C19 C20 . 1.368(8) ?
    C19 H19 . 0.9300 ?
    C20 C68 . 1.373(10) ?
    C20 H20 . 0.9300 ?
    C21 O16 . 1.241(6) ?
    C21 O15 . 1.284(6) ?
    C21 C22 . 1.473(7) ?
    C22 C23 . 1.375(7) ?
    C22 C27 . 1.390(8) ?
    C23 C24 . 1.378(8) ?
    C23 H23 . 0.9300 ?
    C24 C25 . 1.381(9) ?
    C24 H24 . 0.9300 ?
    C25 C26 . 1.373(10) ?
    C25 C28 . 1.510(8) ?
    C26 C27 . 1.368(9) ?
    C26 H26 . 0.9300 ?
    C27 H27 . 0.9300 ?
    C28 H28A . 0.9600 ?
    C28 H28B . 0.9600 ?
    C28 H28C . 0.9600 ?
    C29 O7 . 1.250(7) ?
    C29 O8 . 1.263(7) ?
    C29 C30 . 1.490(7) ?
    C30 C35 . 1.370(7) ?
    C30 C31 . 1.382(8) ?
    C31 C32 . 1.388(9) ?
    C31 H31 . 0.9300 ?
    C32 C33 . 1.371(9) ?
    C32 H32 . 0.9300 ?
    C33 C34 . 1.368(10) ?
    C33 C71 . 1.511(9) ?
    C34 C35 . 1.373(9) ?
    C34 H34 . 0.9300 ?
    C35 H35 . 0.9300 ?
    C36 C39 . 1.371(8) ?
    C36 C38 . 1.391(8) ?
    C36 H36 . 0.9300 ?
    C37 C38 . 1.365(9) ?
    C37 C42 . 1.364(9) ?
    C38 H38 . 0.9300 ?
    C39 C41 . 1.378(7) ?
    C39 C40 . 1.488(7) ?
    C40 O13 . 1.244(6) ?
    C40 O14 . 1.292(6) ?
    C41 C42 . 1.385(8) ?
    C41 H41 . 0.9300 ?
    C42 H42 . 0.9300 ?
    C43 C44 . 1.383(7) ?
    C43 C48 . 1.396(7) ?
    C43 C53 . 1.474(7) ?
    C44 C45 . 1.368(8) ?
    C44 H44 . 0.9300 ?
    C45 C46 . 1.369(9) ?
    C45 H45 . 0.9300 ?
    C46 C47 . 1.387(9) ?
    C46 C61 . 1.517(9) ?
    C47 C48 . 1.369(8) ?
    C47 H47 . 0.9300 ?
    C48 H48 . 0.9300 ?
    C49 O5 . 1.251(6) ?
    C49 O6 . 1.293(6) ?
    C50 O1 . 1.247(6) ?
    C50 O2 . 1.278(5) ?
    C50 C52 . 1.471(7) ?
    C51 C54 . 1.367(8) ?
    C51 C52 . 1.389(7) ?
    C51 H51 . 0.9300 ?
    C52 C57 . 1.381(7) ?
    C53 O10 . 1.241(6) ?
    C53 O9 . 1.285(6) ?
    C54 C55 . 1.380(8) ?
    C54 H54 . 0.9300 ?
    C55 C56 . 1.378(8) ?
    C55 C62 . 1.512(7) ?
    C56 C57 . 1.373(7) ?
    C56 H56 . 0.9300 ?
    C57 H57 . 0.9300 ?
    C58 O4 . 1.247(6) ?
    C58 O3 . 1.282(5) ?
    C58 C59 . 1.484(6) ?
    C58 Eu2 2 2.871(5) ?
    C59 C63 . 1.375(7) ?
    C59 C64 . 1.379(7) ?
    C60 H60 . 0.9300 ?
    C61 H61A . 0.9600 ?
    C61 H61B . 0.9600 ?
    C61 H61C . 0.9600 ?
    C62 H62A . 0.9600 ?
    C62 H62B . 0.9600 ?
    C62 H62C . 0.9600 ?
    C63 C67 . 1.380(8) ?
    C63 H63 . 0.9300 ?
    C64 C65 . 1.383(7) ?
    C64 H64 . 0.9300 ?
    C65 C66 . 1.375(8) ?
    C65 H65 . 0.9300 ?
    C66 C67 . 1.374(9) ?
    C66 C72 . 1.533(8) ?
    C67 H67 . 0.9300 ?
    C68 C69 . 1.526(9) ?
    C69 H69A . 0.9600 ?
    C69 H69B . 0.9600 ?
    C69 H69C . 0.9600 ?
    C70 H70A . 0.9600 ?
    C70 H70B . 0.9600 ?
    C70 H70C . 0.9600 ?
    C71 H71A . 0.9600 ?
    C71 H71B . 0.9600 ?
    C71 H71C . 0.9600 ?
    C72 H72A . 0.9600 ?
    C72 H72B . 0.9600 ?
    C72 H72C . 0.9600 ?
    O3 Eu2 2 2.561(3) ?
    O4 Eu2 2 2.420(3) ?
    O14 Eu3 2_545 2.398(3) ?
    O18 Eu3 2_545 2.309(4) ?
loop_
    _geom_angle_atom_site_label_1
    _geom_angle_atom_site_label_2
    _geom_angle_atom_site_label_3
    _geom_angle_site_symmetry_1
    _geom_angle_site_symmetry_3
    _geom_angle
    _geom_angle_publ_flag
    O8 Eu1 O9 . . 83.64(13) ?
    O8 Eu1 O6 . . 79.86(13) ?
    O9 Eu1 O6 . . 150.74(11) ?
    O8 Eu1 O2 . . 91.40(14) ?
    O9 Eu1 O2 . . 83.37(11) ?
    O6 Eu1 O2 . . 73.11(11) ?
    O8 Eu1 O11 . . 91.38(16) ?
    O9 Eu1 O11 . . 120.41(12) ?
    O6 Eu1 O11 . . 84.16(12) ?
    O2 Eu1 O11 . . 156.22(12) ?
    O8 Eu1 O16 . . 157.19(13) ?
    O9 Eu1 O16 . . 117.73(13) ?
    O6 Eu1 O16 . . 77.40(12) ?
    O2 Eu1 O16 . . 83.82(14) ?
    O11 Eu1 O16 . . 84.50(16) ?
    O8 Eu1 O15 . . 150.26(13) ?
    O9 Eu1 O15 . . 70.67(12) ?
    O6 Eu1 O15 . . 129.70(11) ?
    O2 Eu1 O15 . . 99.98(12) ?
    O11 Eu1 O15 . . 89.06(14) ?
    O16 Eu1 O15 . . 52.32(12) ?
    O8 Eu1 O12 . . 91.01(13) ?
    O9 Eu1 O12 . . 69.20(11) ?
    O6 Eu1 O12 . . 134.66(11) ?
    O2 Eu1 O12 . . 152.01(11) ?
    O11 Eu1 O12 . . 51.49(11) ?
    O16 Eu1 O12 . . 103.64(12) ?
    O15 Eu1 O12 . . 66.38(11) ?
    O17 Eu2 O12 . . 82.49(13) ?
    O17 Eu2 O4 . 2_545 85.72(14) ?
    O12 Eu2 O4 . 2_545 145.42(12) ?
    O17 Eu2 O15 . . 79.09(14) ?
    O12 Eu2 O15 . . 70.39(12) ?
    O4 Eu2 O15 2_545 . 75.50(12) ?
    O17 Eu2 O13 . . 122.94(13) ?
    O12 Eu2 O13 . . 78.08(13) ?
    O4 Eu2 O13 2_545 . 134.49(14) ?
    O15 Eu2 O13 . . 138.70(12) ?
    O17 Eu2 O10 . . 158.87(13) ?
    O12 Eu2 O10 . . 117.58(12) ?
    O4 Eu2 O10 2_545 . 73.91(13) ?
    O15 Eu2 O10 . . 100.63(13) ?
    O13 Eu2 O10 . . 70.98(13) ?
    O17 Eu2 O9 . . 142.48(13) ?
    O12 Eu2 O9 . . 69.09(11) ?
    O4 Eu2 O9 2_545 . 103.77(11) ?
    O15 Eu2 O9 . . 68.77(11) ?
    O13 Eu2 O9 . . 75.54(12) ?
    O10 Eu2 O9 . . 51.52(11) ?
    O17 Eu2 O3 . 2_545 80.68(13) ?
    O12 Eu2 O3 . 2_545 154.27(10) ?
    O4 Eu2 O3 2_545 2_545 51.95(11) ?
    O15 Eu2 O3 . 2_545 124.62(11) ?
    O13 Eu2 O3 . 2_545 95.01(12) ?
    O10 Eu2 O3 . 2_545 82.33(11) ?
    O9 Eu2 O3 . 2_545 133.67(10) ?
    O17 Eu2 O14 . . 74.37(13) ?
    O12 Eu2 O14 . . 87.96(10) ?
    O4 Eu2 O14 2_545 . 119.83(11) ?
    O15 Eu2 O14 . . 147.68(12) ?
    O13 Eu2 O14 . . 52.01(12) ?
    O10 Eu2 O14 . . 110.79(12) ?
    O9 Eu2 O14 . . 126.36(11) ?
    O3 Eu2 O14 2_545 . 68.83(10) ?
    O17 Eu2 C58 . 2_545 83.60(14) ?
    O12 Eu2 C58 . 2_545 164.41(13) ?
    O4 Eu2 C58 2_545 2_545 25.48(12) ?
    O15 Eu2 C58 . 2_545 100.04(13) ?
    O13 Eu2 C58 . 2_545 115.69(14) ?
    O10 Eu2 C58 . 2_545 75.61(13) ?
    O9 Eu2 C58 . 2_545 119.89(12) ?
    O3 Eu2 C58 2_545 2_545 26.51(12) ?
    O14 Eu2 C58 . 2_545 95.06(12) ?
    O17 Eu2 Eu3 . 2_545 62.01(11) ?
    O12 Eu2 Eu3 . 2_545 117.93(8) ?
    O4 Eu2 Eu3 2_545 2_545 83.88(8) ?
    O15 Eu2 Eu3 . 2_545 137.13(8) ?
    O13 Eu2 Eu3 . 2_545 81.30(9) ?
    O10 Eu2 Eu3 . 2_545 109.24(9) ?
    O9 Eu2 Eu3 . 2_545 153.82(8) ?
    O3 Eu2 Eu3 2_545 2_545 36.39(7) ?
    O14 Eu2 Eu3 . 2_545 36.57(7) ?
    C58 Eu2 Eu3 2_545 2_545 60.44(10) ?
    O18 Eu3 O7 2 . 77.16(15) ?
    O18 Eu3 O3 2 . 97.52(14) ?
    O7 Eu3 O3 . . 80.74(13) ?
    O18 Eu3 O1 2 . 81.90(16) ?
    O7 Eu3 O1 . . 120.18(14) ?
    O3 Eu3 O1 . . 157.95(12) ?
    O18 Eu3 O14 2 2 78.72(13) ?
    O7 Eu3 O14 . 2 142.44(14) ?
    O3 Eu3 O14 . 2 74.37(11) ?
    O1 Eu3 O14 . 2 83.96(11) ?
    O18 Eu3 O5 2 . 152.07(13) ?
    O7 Eu3 O5 . . 128.34(13) ?
    O3 Eu3 O5 . . 78.45(12) ?
    O1 Eu3 O5 . . 91.72(15) ?
    O14 Eu3 O5 2 . 73.56(12) ?
    O18 Eu3 O2 2 . 106.11(13) ?
    O7 Eu3 O2 . . 82.11(13) ?
    O3 Eu3 O2 . . 146.77(11) ?
    O1 Eu3 O2 . . 51.44(11) ?
    O14 Eu3 O2 2 . 132.51(11) ?
    O5 Eu3 O2 . . 90.41(12) ?
    O18 Eu3 O6 2 . 155.92(13) ?
    O7 Eu3 O6 . . 79.13(13) ?
    O3 Eu3 O6 . . 82.71(10) ?
    O1 Eu3 O6 . . 106.76(12) ?
    O14 Eu3 O6 2 . 123.89(11) ?
    O5 Eu3 O6 . . 51.73(11) ?
    O2 Eu3 O6 . . 66.19(10) ?
    O18 Eu3 C9 2 2 17.20(15) ?
    O7 Eu3 C9 . 2 81.23(14) ?
    O3 Eu3 C9 . 2 81.71(13) ?
    O1 Eu3 C9 . 2 94.04(14) ?
    O14 Eu3 C9 2 2 67.84(13) ?
    O5 Eu3 C9 . 2 140.07(13) ?
    O2 Eu3 C9 . 2 123.32(13) ?
    O6 Eu3 C9 . 2 156.62(12) ?
    O18 Eu3 Eu2 2 2 73.90(11) ?
    O7 Eu3 Eu2 . 2 105.52(11) ?
    O3 Eu3 Eu2 . 2 39.45(8) ?
    O1 Eu3 Eu2 . 2 121.18(8) ?
    O14 Eu3 Eu2 2 2 39.50(8) ?
    O5 Eu3 Eu2 . 2 86.64(9) ?
    O2 Eu3 Eu2 . 2 172.01(7) ?
    O6 Eu3 Eu2 . 2 117.03(7) ?
    C9 Eu3 Eu2 2 2 56.91(10) ?
    O11 C1 O12 . . 119.6(5) ?
    O11 C1 C2 . . 120.3(5) ?
    O12 C1 C2 . . 120.1(4) ?
    C3 C2 C60 . . 118.7(5) ?
    C3 C2 C1 . . 119.8(5) ?
    C60 C2 C1 . . 121.5(5) ?
    C4 C3 C2 . . 120.9(5) ?
    C4 C3 H3 . . 119.6 ?
    C2 C3 H3 . . 119.6 ?
    C3 C4 C5 . . 120.6(6) ?
    C3 C4 H4 . . 119.7 ?
    C5 C4 H4 . . 119.7 ?
    C6 C5 C4 . . 118.8(5) ?
    C6 C5 C8 . . 120.5(6) ?
    C4 C5 C8 . . 120.7(6) ?
    C5 C6 C60 . . 121.4(5) ?
    C5 C6 H6 . . 119.3 ?
    C60 C6 H6 . . 119.3 ?
    C37 C7 H7A . . 109.5 ?
    C37 C7 H7B . . 109.5 ?
    H7A C7 H7B . . 109.5 ?
    C37 C7 H7C . . 109.5 ?
    H7A C7 H7C . . 109.5 ?
    H7B C7 H7C . . 109.5 ?
    C5 C8 H8A . . 109.5 ?
    C5 C8 H8B . . 109.5 ?
    H8A C8 H8B . . 109.5 ?
    C5 C8 H8C . . 109.5 ?
    H8A C8 H8C . . 109.5 ?
    H8B C8 H8C . . 109.5 ?
    O18 C9 O17 . . 122.9(5) ?
    O18 C9 C10 . . 118.1(5) ?
    O17 C9 C10 . . 118.9(5) ?
    O18 C9 Eu3 . 2_545 33.3(3) ?
    O17 C9 Eu3 . 2_545 89.7(3) ?
    C10 C9 Eu3 . 2_545 151.3(4) ?
    C14 C10 C11 . . 119.8(5) ?
    C14 C10 C9 . . 119.5(5) ?
    C11 C10 C9 . . 120.6(5) ?
    C10 C11 C12 . . 118.2(6) ?
    C10 C11 H11 . . 120.9 ?
    C12 C11 H11 . . 120.9 ?
    C15 C12 C11 . . 122.5(6) ?
    C15 C12 H12 . . 118.8 ?
    C11 C12 H12 . . 118.8 ?
    C15 C13 C14 . . 121.3(6) ?
    C15 C13 H13 . . 119.4 ?
    C14 C13 H13 . . 119.4 ?
    C13 C14 C10 . . 120.1(6) ?
    C13 C14 H14 . . 119.9 ?
    C10 C14 H14 . . 119.9 ?
    C12 C15 C13 . . 118.1(6) ?
    C12 C15 C70 . . 121.0(7) ?
    C13 C15 C70 . . 120.9(7) ?
    C17 C16 C19 . . 119.0(5) ?
    C17 C16 C49 . . 119.0(5) ?
    C19 C16 C49 . . 121.9(5) ?
    C16 C17 C18 . . 120.7(7) ?
    C16 C17 H17 . . 119.6 ?
    C18 C17 H17 . . 119.6 ?
    C17 C18 C68 . . 120.8(7) ?
    C17 C18 H18 . . 119.6 ?
    C68 C18 H18 . . 119.6 ?
    C20 C19 C16 . . 119.8(6) ?
    C20 C19 H19 . . 120.1 ?
    C16 C19 H19 . . 120.1 ?
    C19 C20 C68 . . 121.9(7) ?
    C19 C20 H20 . . 119.1 ?
    C68 C20 H20 . . 119.1 ?
    O16 C21 O15 . . 118.8(5) ?
    O16 C21 C22 . . 121.9(5) ?
    O15 C21 C22 . . 119.3(4) ?
    C23 C22 C27 . . 118.5(5) ?
    C23 C22 C21 . . 122.0(5) ?
    C27 C22 C21 . . 119.6(5) ?
    C22 C23 C24 . . 120.9(6) ?
    C22 C23 H23 . . 119.6 ?
    C24 C23 H23 . . 119.6 ?
    C23 C24 C25 . . 120.6(6) ?
    C23 C24 H24 . . 119.7 ?
    C25 C24 H24 . . 119.7 ?
    C26 C25 C24 . . 118.3(6) ?
    C26 C25 C28 . . 121.5(7) ?
    C24 C25 C28 . . 120.2(7) ?
    C27 C26 C25 . . 121.5(6) ?
    C27 C26 H26 . . 119.2 ?
    C25 C26 H26 . . 119.2 ?
    C26 C27 C22 . . 120.2(6) ?
    C26 C27 H27 . . 119.9 ?
    C22 C27 H27 . . 119.9 ?
    C25 C28 H28A . . 109.5 ?
    C25 C28 H28B . . 109.5 ?
    H28A C28 H28B . . 109.5 ?
    C25 C28 H28C . . 109.5 ?
    H28A C28 H28C . . 109.5 ?
    H28B C28 H28C . . 109.5 ?
    O7 C29 O8 . . 123.1(5) ?
    O7 C29 C30 . . 119.5(5) ?
    O8 C29 C30 . . 117.4(5) ?
    C35 C30 C31 . . 118.5(5) ?
    C35 C30 C29 . . 120.4(5) ?
    C31 C30 C29 . . 121.1(5) ?
    C30 C31 C32 . . 120.4(6) ?
    C30 C31 H31 . . 119.8 ?
    C32 C31 H31 . . 119.8 ?
    C33 C32 C31 . . 120.9(7) ?
    C33 C32 H32 . . 119.6 ?
    C31 C32 H32 . . 119.6 ?
    C34 C33 C32 . . 117.9(6) ?
    C34 C33 C71 . . 120.8(7) ?
    C32 C33 C71 . . 121.4(7) ?
    C33 C34 C35 . . 122.0(6) ?
    C33 C34 H34 . . 119.0 ?
    C35 C34 H34 . . 119.0 ?
    C30 C35 C34 . . 120.4(6) ?
    C30 C35 H35 . . 119.8 ?
    C34 C35 H35 . . 119.8 ?
    C39 C36 C38 . . 119.9(6) ?
    C39 C36 H36 . . 120.0 ?
    C38 C36 H36 . . 120.0 ?
    C38 C37 C42 . . 117.3(6) ?
    C38 C37 C7 . . 120.9(7) ?
    C42 C37 C7 . . 121.8(6) ?
    C37 C38 C36 . . 121.8(6) ?
    C37 C38 H38 . . 119.1 ?
    C36 C38 H38 . . 119.1 ?
    C36 C39 C41 . . 119.1(5) ?
    C36 C39 C40 . . 118.8(5) ?
    C41 C39 C40 . . 122.1(5) ?
    O13 C40 O14 . . 119.4(5) ?
    O13 C40 C39 . . 120.1(5) ?
    O14 C40 C39 . . 120.5(4) ?
    C39 C41 C42 . . 119.5(6) ?
    C39 C41 H41 . . 120.3 ?
    C42 C41 H41 . . 120.3 ?
    C37 C42 C41 . . 122.4(6) ?
    C37 C42 H42 . . 118.8 ?
    C41 C42 H42 . . 118.8 ?
    C44 C43 C48 . . 117.4(5) ?
    C44 C43 C53 . . 122.7(5) ?
    C48 C43 C53 . . 119.9(5) ?
    C45 C44 C43 . . 121.5(5) ?
    C45 C44 H44 . . 119.2 ?
    C43 C44 H44 . . 119.2 ?
    C44 C45 C46 . . 121.2(6) ?
    C44 C45 H45 . . 119.4 ?
    C46 C45 H45 . . 119.4 ?
    C45 C46 C47 . . 118.1(6) ?
    C45 C46 C61 . . 121.7(7) ?
    C47 C46 C61 . . 120.2(6) ?
    C48 C47 C46 . . 121.2(6) ?
    C48 C47 H47 . . 119.4 ?
    C46 C47 H47 . . 119.4 ?
    C47 C48 C43 . . 120.6(6) ?
    C47 C48 H48 . . 119.7 ?
    C43 C48 H48 . . 119.7 ?
    O5 C49 O6 . . 119.1(5) ?
    O5 C49 C16 . . 121.4(5) ?
    O6 C49 C16 . . 119.3(4) ?
    O1 C50 O2 . . 118.2(4) ?
    O1 C50 C52 . . 120.6(4) ?
    O2 C50 C52 . . 121.2(4) ?
    C54 C51 C52 . . 121.2(5) ?
    C54 C51 H51 . . 119.4 ?
    C52 C51 H51 . . 119.4 ?
    C57 C52 C51 . . 117.5(5) ?
    C57 C52 C50 . . 122.1(5) ?
    C51 C52 C50 . . 120.3(5) ?
    O10 C53 O9 . . 119.6(4) ?
    O10 C53 C43 . . 121.6(4) ?
    O9 C53 C43 . . 118.8(4) ?
    C51 C54 C55 . . 121.2(5) ?
    C51 C54 H54 . . 119.4 ?
    C55 C54 H54 . . 119.4 ?
    C56 C55 C54 . . 117.6(5) ?
    C56 C55 C62 . . 122.4(6) ?
    C54 C55 C62 . . 119.9(6) ?
    C57 C56 C55 . . 121.5(5) ?
    C57 C56 H56 . . 119.2 ?
    C55 C56 H56 . . 119.2 ?
    C56 C57 C52 . . 120.8(5) ?
    C56 C57 H57 . . 119.6 ?
    C52 C57 H57 . . 119.6 ?
    O4 C58 O3 . . 119.5(4) ?
    O4 C58 C59 . . 119.4(4) ?
    O3 C58 C59 . . 121.0(4) ?
    O4 C58 Eu2 . 2 56.6(2) ?
    O3 C58 Eu2 . 2 63.1(2) ?
    C59 C58 Eu2 . 2 174.0(3) ?
    C63 C59 C64 . . 118.7(5) ?
    C63 C59 C58 . . 119.8(5) ?
    C64 C59 C58 . . 121.5(4) ?
    C6 C60 C2 . . 119.6(5) ?
    C6 C60 H60 . . 120.2 ?
    C2 C60 H60 . . 120.2 ?
    C46 C61 H61A . . 109.5 ?
    C46 C61 H61B . . 109.5 ?
    H61A C61 H61B . . 109.5 ?
    C46 C61 H61C . . 109.5 ?
    H61A C61 H61C . . 109.5 ?
    H61B C61 H61C . . 109.5 ?
    C55 C62 H62A . . 109.5 ?
    C55 C62 H62B . . 109.5 ?
    H62A C62 H62B . . 109.5 ?
    C55 C62 H62C . . 109.5 ?
    H62A C62 H62C . . 109.5 ?
    H62B C62 H62C . . 109.5 ?
    C59 C63 C67 . . 120.5(6) ?
    C59 C63 H63 . . 119.7 ?
    C67 C63 H63 . . 119.7 ?
    C59 C64 C65 . . 120.5(5) ?
    C59 C64 H64 . . 119.7 ?
    C65 C64 H64 . . 119.7 ?
    C66 C65 C64 . . 120.7(6) ?
    C66 C65 H65 . . 119.7 ?
    C64 C65 H65 . . 119.7 ?
    C67 C66 C65 . . 118.6(5) ?
    C67 C66 C72 . . 120.6(6) ?
    C65 C66 C72 . . 120.8(6) ?
    C66 C67 C63 . . 120.9(6) ?
    C66 C67 H67 . . 119.6 ?
    C63 C67 H67 . . 119.6 ?
    C20 C68 C18 . . 117.8(6) ?
    C20 C68 C69 . . 121.3(8) ?
    C18 C68 C69 . . 120.9(8) ?
    C68 C69 H69A . . 109.5 ?
    C68 C69 H69B . . 109.5 ?
    H69A C69 H69B . . 109.5 ?
    C68 C69 H69C . . 109.5 ?
    H69A C69 H69C . . 109.5 ?
    H69B C69 H69C . . 109.5 ?
    C15 C70 H70A . . 109.5 ?
    C15 C70 H70B . . 109.5 ?
    H70A C70 H70B . . 109.5 ?
    C15 C70 H70C . . 109.5 ?
    H70A C70 H70C . . 109.5 ?
    H70B C70 H70C . . 109.5 ?
    C33 C71 H71A . . 109.5 ?
    C33 C71 H71B . . 109.5 ?
    H71A C71 H71B . . 109.5 ?
    C33 C71 H71C . . 109.5 ?
    H71A C71 H71C . . 109.5 ?
    H71B C71 H71C . . 109.5 ?
    C66 C72 H72A . . 109.5 ?
    C66 C72 H72B . . 109.5 ?
    H72A C72 H72B . . 109.5 ?
    C66 C72 H72C . . 109.5 ?
    H72A C72 H72C . . 109.5 ?
    H72B C72 H72C . . 109.5 ?
    C50 O1 Eu3 . . 100.0(3) ?
    C50 O2 Eu1 . . 155.5(3) ?
    C50 O2 Eu3 . . 90.3(3) ?
    Eu1 O2 Eu3 . . 105.58(11) ?
    C58 O3 Eu3 . . 146.0(3) ?
    C58 O3 Eu2 . 2 90.4(3) ?
    Eu3 O3 Eu2 . 2 104.16(11) ?
    C58 O4 Eu2 . 2 97.9(3) ?
    C49 O5 Eu3 . . 96.1(3) ?
    C49 O6 Eu1 . . 146.2(3) ?
    C49 O6 Eu3 . . 87.0(3) ?
    Eu1 O6 Eu3 . . 105.25(12) ?
    C29 O7 Eu3 . . 142.1(4) ?
    C29 O8 Eu1 . . 137.3(4) ?
    C53 O9 Eu1 . . 160.7(3) ?
    C53 O9 Eu2 . . 91.9(3) ?
    Eu1 O9 Eu2 . . 99.29(12) ?
    C53 O10 Eu2 . . 96.5(3) ?
    C1 O11 Eu1 . . 99.8(3) ?
    C1 O12 Eu2 . . 145.1(3) ?
    C1 O12 Eu1 . . 89.0(3) ?
    Eu2 O12 Eu1 . . 96.48(11) ?
    C40 O13 Eu2 . . 97.7(3) ?
    C40 O14 Eu3 . 2_545 140.0(3) ?
    C40 O14 Eu2 . . 90.1(3) ?
    Eu3 O14 Eu2 2_545 . 103.94(12) ?
    C21 O15 Eu2 . . 162.4(3) ?
    C21 O15 Eu1 . . 91.9(3) ?
    Eu2 O15 Eu1 . . 98.80(12) ?
    C21 O16 Eu1 . . 96.4(3) ?
    C9 O17 Eu2 . . 146.8(4) ?
    C9 O18 Eu3 . 2_545 129.5(4) ?
data_global
_journal_date_recd_electronic     2008-07-18
_journal_date_accepted     2008-07-21
_journal_name_full     'Acta Crystallographica, Section E'
_journal_year     2008
_journal_volume     64
_journal_issue      8
_journal_page_first     m1059
_journal_page_last     m1059
_journal_paper_category     QM
_journal_coeditor_code     NG2476
_publ_contact_author_name     'Wen-Dong, Song'
_publ_contact_author_address
;
College of Science, Guang Dong Ocean University,
Zhan Jiang 524088
People's Republic of ChinaChina
;
_publ_contact_author_email     songwd60@126.com
_publ_contact_author_fax     '86 0759 2383636'
_publ_contact_author_phone     '86 0759 2383559'
_publ_section_title
;\
<i>catena</i>-Poly[[hexakis(\m-4-methylbenzoato)-\k^2^<i>O</i>,<i>O</i>';\
\k^15^<i>O</i>,<i>O</i>':<i>O</i>-trieuropium(III)]-tris(\m-4-\
methylbenzoato)-\k^2^<i>O</i>,<i>O</i>';\k^6^<i>O</i>,<i>O</i>':<i>O</i>]
;
loop_
    _publ_author_name
    _publ_author_footnote
    _publ_author_address
    'Chao-Hua Zhang' .
;
School of Food Science and Technology, Guang Dong Ocean University,
Zhan Jiang 524088
People's Republic of China
;
    'Peng-Zhi Hong' .
;
School of Food Science and Technology, Guang Dong Ocean University,
Zhan Jiang 524088
People's Republic of China
;
    'Wen-Dong Song' .
;
College of Science, Guang Dong Ocean University,
Zhan Jiang 524088
People's Republic of China
;
