# Supplementary material for: catena-Poly[[hexa­kis(μ-4-methyl­benzoato)-κ2 O,O′;κ15 O,O′:O-trieuropium(III)]-tris­(μ-4-methyl­benzoato)-κ2 O,O′;κ6 O,O′:O]
Source: Acta Crystallogr Sect E Struct Rep Online. 2008 Jul 23;64(Pt 8):m1059. doi: 10.1107/S1600536808022836 (PMC2962240; doi:10.1107/S1600536808022836)
Supplement: Supplementary file 2 [file e-64-m1059-Isup2.hkl]

# 
# h,k,l, Fc-squared, Fo-squared, sigma(Fo-squared) and status flag 
# 
data_I
_shelx_title ' 1 in P2(1)/n' 
_shelx_refln_list_code          4 
_shelx_F_calc_maximum      982.44 
_exptl_crystal_F_000      3312.00 
_reflns_d_resolution_high  0.7697 
 
loop_ 
 _symmetry_equiv_pos_as_xyz 
 'x, y, z' 
 '-x+1/2, y+1/2, -z+1/2' 
 '-x, -y, -z' 
 'x-1/2, -y-1/2, z-1/2' 
 
_cell_length_a    13.8417 
_cell_length_b    22.4998 
_cell_length_c    21.8170 
_cell_angle_alpha  90.000 
_cell_angle_beta   96.490 
_cell_angle_gamma  90.000 
 
_shelx_F_squared_multiplier     1.000 
 
loop_ 
 _refln_index_h 
 _refln_index_k 
 _refln_index_l 
 _refln_F_squared_calc 
 _refln_F_squared_meas 
 _refln_F_squared_sigma 
 _refln_observed_status 
   2   0   0   439234.31   295292.97  17712.85 o 
   4   0   0    12946.20    10630.57    897.78 o 
   6   0   0    46871.65    40150.40   1069.05 o 
   8   0   0      107.48       88.47     71.12 o 
  10   0   0     3183.13     4093.23    508.81 o 
  12   0   0      714.93      750.56    486.72 o 
  14   0   0     1656.23     2080.95    530.88 o 
  16   0   0      515.27      267.78    283.80 o 
   1   1   0    12669.30    12069.24    541.52 o 
   2   1   0      885.95      862.29    129.03 o 
   3   1   0     6375.74     6363.62    617.07 o 
   4   1   0     3150.78     3115.74    287.97 o 
   5   1   0    29058.48    27377.88    710.46 o 
   6   1   0     5802.01     5884.15    195.19 o 
   7   1   0    31328.79    30095.76    746.34 o 
   8   1   0       48.83       64.19     42.70 o 
   9   1   0     5388.11     5869.39    212.01 o 
  10   1   0     3745.86     3917.70    183.78 o 
  11   1   0     3800.74     4369.84    235.77 o 
  12   1   0    10279.60    11352.77    490.81 o 
  13   1   0       85.36       34.79     90.25 o 
  14   1   0     4205.16     4312.84    297.18 o 
  15   1   0        3.97       13.96    133.30 o 
  16   1   0     1615.42     1219.39    267.17 o 
  17   1   0      443.67      217.84    205.15 o 
   0   2   0     1702.39     1744.84    156.11 o 
   1   2   0      312.28      314.10     51.79 o 
   2   2   0     4385.41     4501.66    208.34 o 
   3   2   0    24212.68    23545.99   1097.86 o 
   4   2   0    15659.03    15691.09    807.65 o 
   5   2   0    24562.15    23136.24    612.65 o 
   6   2   0    46411.01    44294.64   1243.31 o 
   7   2   0    12856.91    11909.16    313.08 o 
   8   2   0    21397.02    21769.38    552.32 o 
   9   2   0    11671.06    11714.38    375.11 o 
  10   2   0    21745.09    23876.53    846.78 o 
  11   2   0     4102.76     4223.79    264.49 o 
  12   2   0    30700.63    33582.49   1084.97 o 
  13   2   0     2291.74     2349.64    232.08 o 
  14   2   0    18343.06    20609.41    730.32 o 
  15   2   0      289.93      229.52    147.31 o 
  16   2   0     4511.53     5274.22    357.78 o 
  17   2   0      219.61      291.20    214.48 o 
   1   3   0    40753.25    43519.67   1556.97 o 
   2   3   0   110007.82   111428.26   3898.14 o 
   3   3   0      762.92      531.04     82.22 o 
   4   3   0    99539.41    99231.10   3011.70 o 
   5   3   0    39254.13    35160.85    884.96 o 
   6   3   0    85732.48    82936.12   1846.74 o 
   7   3   0    82273.71    80670.78   1683.78 o 
   8   3   0     8517.21     8487.29    240.12 o 
   9   3   0    15248.18    16411.27    421.62 o 
  10   3   0     1136.78     1012.74    105.55 o 
  11   3   0     5506.27     5952.30    323.28 o 
  12   3   0      225.66       69.97     85.04 o 
  13   3   0       71.74      -37.72    108.53 o 
  14   3   0      119.07      219.99    141.24 o 
  15   3   0     3209.30     4006.55    318.36 o 
  16   3   0      863.27      691.89    189.01 o 
  17   3   0     1988.64     2724.88    741.75 o 
   0   4   0     5279.93     4883.38    395.46 o 
   1   4   0      810.10      698.93     77.89 o 
   2   4   0    12455.81    12338.88    500.91 o 
   3   4   0     6393.39     6443.46    242.38 o 
   4   4   0      114.63      191.04     58.96 o 
   5   4   0     2020.10     2248.64    137.27 o 
   6   4   0    15002.13    13666.75    376.86 o 
   7   4   0     3264.54     3305.56    214.66 o 
   8   4   0    54271.61    55624.50   1202.34 o 
   9   4   0      919.55      852.56    128.30 o 
  10   4   0    47709.20    47370.17   1223.57 o 
  11   4   0     2069.10     2447.81    195.53 o 
  12   4   0    19315.83    20238.15    719.68 o 
  13   4   0     4938.84     5354.93    290.85 o 
  14   4   0     7389.99     7513.47    480.53 o 
  15   4   0     5612.07     5548.72    395.21 o 
  16   4   0     1194.87      940.62    302.58 o 
  17   4   0     3689.04     4170.81    596.19 o 
   1   5   0      902.29     1066.53    154.39 o 
   2   5   0    14813.38    15034.90    529.06 o 
   3   5   0    10051.57     9760.63    343.34 o 
   4   5   0    26432.48    25893.72    809.52 o 
   5   5   0    50060.87    50374.13   1424.20 o 
   6   5   0    22762.49    22748.23    574.01 o 
   7   5   0     9111.06     8640.19    317.04 o 
   8   5   0     8515.18     8820.31    299.00 o 
   9   5   0     7762.89     8253.24    274.44 o 
  10   5   0       60.60       38.54     73.61 o 
  11   5   0     5770.63     6354.65    305.15 o 
  12   5   0      203.19       63.41    100.10 o 
  13   5   0     2084.56     1881.28    254.53 o 
  14   5   0     2193.82     2000.91    197.92 o 
  15   5   0      855.27      947.48    195.57 o 
  16   5   0     1074.79      832.03    258.43 o 
  17   5   0      110.13     -124.24    179.99 o 
   0   6   0    37668.11    38736.20   3314.11 o 
   1   6   0   132876.20   122047.05   7412.21 o 
   2   6   0   144621.27   139894.88   3769.54 o 
   3   6   0    72525.56    66943.59   1698.75 o 
   4   6   0    71195.02    71993.75   1821.80 o 
   5   6   0    71760.18    72549.91   1846.43 o 
   6   6   0    21578.88    22974.96    578.60 o 
   7   6   0    36969.68    37237.69    897.73 o 
   8   6   0      244.20      135.69     57.13 o 
   9   6   0       99.32       86.58     60.34 o 
  10   6   0      787.51      721.92    111.98 o 
  11   6   0       99.86       41.00     83.40 o 
  12   6   0     2136.67     2004.22    329.38 o 
  13   6   0     3131.99     3290.66    272.87 o 
  14   6   0      512.08      489.37    139.97 o 
  15   6   0      618.45      584.63    150.54 o 
  16   6   0       70.20      134.85    161.85 o 
  17   6   0        0.33       85.44    210.45 o 
   1   7   0     2621.64     2413.16    167.17 o 
   2   7   0    11837.35    12908.88    438.64 o 
   3   7   0     9516.92    10065.32    365.30 o 
   4   7   0     8868.71     9950.56    342.57 o 
   5   7   0     1405.43     1088.21    108.41 o 
   6   7   0    28045.36    29267.04    796.17 o 
   7   7   0     1736.68     1415.45    108.79 o 
   8   7   0    44688.07    45495.98   1090.93 o 
   9   7   0     1278.49     1068.30    115.09 o 
  10   7   0     7654.37     8112.20    439.92 o 
  11   7   0      302.57      220.05     97.01 o 
  12   7   0     5935.29     5547.84    290.64 o 
  13   7   0     2993.78     3196.70    270.15 o 
  14   7   0        8.21       96.36    132.14 o 
  15   7   0     2414.00     1985.43    226.60 o 
  16   7   0      240.37      127.23    159.16 o 
  17   7   0      306.95      226.85    261.34 o 
   0   8   0     5508.43     5658.74    528.92 o 
   1   8   0     3168.41     3225.79    207.90 o 
   2   8   0        7.15      -24.15     44.12 o 
   3   8   0     5255.19     5475.89    254.07 o 
   4   8   0     1111.97     1272.21    118.11 o 
   5   8   0     9931.90     9498.18    345.77 o 
   6   8   0     1012.43     1183.79    125.91 o 
   7   8   0    25838.16    25662.14    732.67 o 
   8   8   0       12.53        7.91     51.60 o 
   9   8   0    26888.18    26539.86    752.76 o 
  10   8   0     2866.62     2571.14    176.44 o 
  11   8   0    29247.86    30906.23    810.10 o 
  12   8   0      295.03      101.28    102.66 o 
  13   8   0    13474.07    12929.52    737.36 o 
  14   8   0     1169.71      810.06    209.40 o 
  15   8   0     7011.11     7350.24    931.25 o 
  16   8   0     3740.07     4785.16    520.91 o 
  17   8   0     1481.96     1646.44    352.88 o 
   1   9   0        3.93      -72.88     48.59 o 
   2   9   0    69352.95    69306.81   1950.38 o 
   3   9   0      499.48      425.31     92.86 o 
   4   9   0   121668.22   122573.25   3069.81 o 
   5   9   0     2066.33     2311.02    170.05 o 
   6   9   0    82849.22    85561.43   1986.90 o 
   7   9   0       13.73       68.13     73.11 o 
   8   9   0    47415.90    50353.70   1332.72 o 
   9   9   0       85.03       95.01     92.67 o 
  10   9   0    19311.78    19956.75    717.40 o 
  11   9   0      869.99      550.27    146.56 o 
  12   9   0       53.92      -60.42    117.71 o 
  13   9   0      257.69      263.84    170.34 o 
  14   9   0      738.95      547.73    199.03 o 
  15   9   0       91.39      108.78    190.39 o 
  16   9   0     3027.27     3650.56    452.27 o 
  17   9   0      104.86      468.50    219.78 o 
   0  10   0     6357.89     6321.11   1244.24 o 
   1  10   0     6962.83     7590.21    371.13 o 
   2  10   0     7633.25     7238.46    315.32 o 
   3  10   0     5413.40     5318.03    272.47 o 
   4  10   0    15162.40    16275.33    528.37 o 
   5  10   0     6651.00     6809.38    385.65 o 
   6  10   0     9025.05     9522.67    326.43 o 
   7  10   0    17529.39    19166.93    550.83 o 
   8  10   0     5072.05     5461.40    276.53 o 
   9  10   0    27939.33    29470.84   1083.26 o 
  10  10   0     1201.66      689.64    148.55 o 
  11  10   0    27083.12    27674.26    940.44 o 
  12  10   0       10.43      -24.59    126.93 o 
  13  10   0     9638.94    10522.09   1134.28 o 
  14  10   0       53.91      -13.23    181.26 o 
  15  10   0     5551.10     6007.63    712.18 o 
  16  10   0      496.03      566.52    229.34 o 
   1  11   0     9740.75     9477.76    435.87 o 
   2  11   0     1201.22      791.46    146.52 o 
   3  11   0    12663.88    14179.97    524.16 o 
   4  11   0    25105.34    24186.16    864.99 o 
   5  11   0      513.44      348.30     92.10 o 
   6  11   0    27978.84    29935.21   1041.17 o 
   7  11   0        8.53      111.20     72.84 o 
   8  11   0    14611.10    14788.33    504.55 o 
   9  11   0     1337.59     1456.49    333.92 o 
  10  11   0     7714.78     7216.41    395.25 o 
  11  11   0     3512.92     3276.19    282.32 o 
  12  11   0       53.45       83.71    138.57 o 
  13  11   0     1856.13     1507.72    260.29 o 
  14  11   0      148.36      173.41    263.98 o 
  15  11   0     1936.00     2021.12    367.81 o 
  16  11   0       19.06     -132.21    244.16 o 
   0  12   0    41305.57    39909.94   1935.93 o 
   1  12   0   191525.59   184184.86   5611.16 o 
   2  12   0    30876.78    30890.51   1175.64 o 
   3  12   0   135726.48   135842.47   3746.54 o 
   4  12   0    10805.79    10488.04    429.58 o 
   5  12   0    46899.75    47536.57   1314.93 o 
   6  12   0      504.20      246.51     90.67 o 
   7  12   0     6370.55     6399.38    283.19 o 
   8  12   0       31.97      -23.11     83.74 o 
   9  12   0     3500.49     3164.19    259.88 o 
  10  12   0      960.49      883.21    171.93 o 
  11  12   0      785.39      718.10    167.05 o 
  12  12   0     2402.65     2856.90    348.24 o 
  13  12   0      915.05     1036.72    213.31 o 
  14  12   0      979.12      303.18    229.98 o 
  15  12   0       70.83      -10.99    216.25 o 
  16  12   0      169.37      213.73    392.50 o 
   1  13   0     1036.18     1487.76    191.05 o 
   2  13   0    13452.87    14105.06    538.24 o 
   3  13   0       18.36       37.37     81.13 o 
   4  13   0    15878.94    16189.03    604.84 o 
   5  13   0     6453.86     7154.41    345.55 o 
   6  13   0    14521.63    14681.14    533.42 o 
   7  13   0     2615.69     2972.91    330.25 o 
   8  13   0     3771.04     3856.92    250.58 o 
   9  13   0     3974.83     3310.27    347.36 o 
  10  13   0     3152.16     3033.43    276.58 o 
  11  13   0     1894.76     2103.96    257.65 o 
  12  13   0       81.99       53.27    158.43 o 
  13  13   0     2506.55     2402.42    356.84 o 
  14  13   0      525.14      271.82    241.91 o 
  15  13   0     1826.25     1098.85    406.88 o 
  16  13   0      269.27       82.74    361.48 o 
   0  14   0     3290.62     3691.17    625.44 o 
   1  14   0     2278.94     2693.08    260.46 o 
   2  14   0       15.01        2.57     72.00 o 
   3  14   0      948.48      912.94    145.42 o 
   4  14   0     1712.34     1270.33    162.07 o 
   5  14   0     3963.18     4065.99    268.73 o 
   6  14   0     4015.40     3573.66    349.67 o 
   7  14   0      382.88      278.81    111.29 o 
   8  14   0    18935.84    20614.47    785.72 o 
   9  14   0    10020.21    10509.63    814.08 o 
  10  14   0    18098.93    19012.87    721.55 o 
  11  14   0    12639.44    12668.90    760.88 o 
  12  14   0     3230.61     3186.56    350.08 o 
  13  14   0     8278.28     9174.29    671.48 o 
  14  14   0     1413.00      964.10    307.33 o 
  15  14   0     6037.17     6970.34    759.53 o 
   1  15   0      609.06      306.85    115.29 o 
   2  15   0     3312.43     3134.41    252.54 o 
   3  15   0    10628.95    10345.10    466.00 o 
   4  15   0    17843.20    18355.87    684.64 o 
   5  15   0    20453.81    20572.47    693.43 o 
   6  15   0    16216.27    16077.41    591.76 o 
   7  15   0    23538.10    23909.02    791.45 o 
   8  15   0    16181.76    17398.50    709.61 o 
   9  15   0     7830.53     9343.94    587.34 o 
  10  15   0      896.54     1016.73    190.25 o 
  11  15   0      584.70      447.45    169.40 o 
  12  15   0        0.24      -13.93    168.98 o 
  13  15   0       10.98      189.55    189.46 o 
  14  15   0      668.84      886.93    324.57 o 
  15  15   0      648.01      617.77    395.69 o 
   0  16   0     1793.58     1844.85    333.92 o 
   1  16   0     2420.65     2661.44    277.34 o 
   2  16   0      839.53      617.29    133.58 o 
   3  16   0     2590.33     2373.45    278.27 o 
   4  16   0     1095.31      783.22    181.30 o 
   5  16   0     9008.59     9340.74    473.36 o 
   6  16   0      230.66      240.99    108.84 o 
   7  16   0     7983.13     7447.93    434.32 o 
   8  16   0     2852.77     2532.49    265.50 o 
   9  16   0    22577.46    25063.03    944.99 o 
  10  16   0     8382.96     9340.23    590.61 o 
  11  16   0    10239.25    10881.38    549.61 o 
  12  16   0     7854.49     7944.19    896.80 o 
  13  16   0     3032.96     2316.72    309.58 o 
  14  16   0     5577.50     6244.25    553.95 o 
   1  17   0     1304.18     1157.20    227.19 o 
   2  17   0      201.34       50.94     95.65 o 
   3  17   0     4845.04     4798.74    359.38 o 
   4  17   0     2157.16     2344.27    249.71 o 
   5  17   0     6215.98     6630.85    371.92 o 
   6  17   0     1013.74      625.68    182.73 o 
   7  17   0    15376.92    15952.55    618.43 o 
   8  17   0      758.46      731.55    170.14 o 
   9  17   0     7060.60     7037.96    457.45 o 
  10  17   0     4614.20     3880.15    437.50 o 
  11  17   0      790.09      548.33    219.52 o 
  12  17   0     3036.54     3296.67    357.20 o 
  13  17   0      296.09      327.06    206.67 o 
  14  17   0     1320.68     1148.21    364.53 o 
   0  18   0   112433.87   118996.59   5389.64 o 
   1  18   0     8622.93     8452.28    618.61 o 
   2  18   0    97852.03   103070.76   2979.25 o 
   3  18   0     5542.27     5839.43    377.39 o 
   4  18   0    43188.70    42335.23   1265.60 o 
   5  18   0     4143.79     3767.05    293.03 o 
   6  18   0     6035.59     6630.10    474.80 o 
   7  18   0     1969.52     1794.16    339.01 o 
   8  18   0     1054.17      710.98    175.69 o 
   9  18   0       30.65       49.20    138.45 o 
  10  18   0     2669.20     1869.89    304.48 o 
  11  18   0       98.47        3.62    189.49 o 
  12  18   0     3981.70     3770.09    445.35 o 
  13  18   0      642.21      243.87    211.31 o 
  14  18   0      918.44      604.16    319.02 o 
   1  19   0      833.15      631.81    204.77 o 
   2  19   0     2084.31     1702.72    281.52 o 
   3  19   0     5731.46     5834.07    392.29 o 
   4  19   0     2249.50     1782.86    213.77 o 
   5  19   0     6009.84     6575.75    392.69 o 
   6  19   0       20.17       63.63    113.21 o 
   7  19   0     6595.65     6797.75    491.58 o 
   8  19   0     2368.25     2304.80    284.07 o 
   9  19   0     3468.21     3290.00    351.65 o 
  10  19   0      712.00      504.79    223.20 o 
  11  19   0      867.09      681.66    239.19 o 
  12  19   0     1346.88     1246.17    294.61 o 
  13  19   0      278.16      180.54    248.50 o 
   0  20   0      588.30      244.99    214.27 o 
   1  20   0     3405.83     3074.88    295.46 o 
   2  20   0       20.76        3.23    110.62 o 
   3  20   0       34.35       37.83    110.24 o 
   4  20   0      236.34      105.90    121.07 o 
   5  20   0        7.04       23.84    109.84 o 
   6  20   0     3692.96     2872.42    374.45 o 
   7  20   0       74.25      -17.27    133.77 o 
   8  20   0    10282.85    10094.70    569.66 o 
   9  20   0      556.42      325.53    171.62 o 
  10  20   0    10525.89    10794.52    618.96 o 
  11  20   0      499.47      179.26    216.20 o 
  12  20   0     7675.39     9204.93    674.52 o 
  13  20   0        0.28     -289.58    341.89 o 
   1  21   0     1655.42     1806.38    250.83 o 
   2  21   0     1874.99     1683.24    238.27 o 
   3  21   0    19659.36    19408.11   1126.55 o 
   4  21   0      494.69      469.80    157.44 o 
   5  21   0    24377.15    25114.44    884.46 o 
   6  21   0     3167.95     2996.00    296.80 o 
   7  21   0    11843.91    12924.70    658.19 o 
   8  21   0     3455.82     2997.10    329.38 o 
   9  21   0     4037.47     4644.98    413.31 o 
  10  21   0      600.69      390.17    198.06 o 
  11  21   0     1160.63      462.22    424.43 o 
  12  21   0      101.77      186.12    302.15 o 
   0  22   0       19.75       43.54    202.62 o 
   1  22   0     2560.11     2273.86    342.28 o 
   2  22   0     1104.94     1616.77    243.43 o 
   3  22   0     1158.27     1176.42    232.58 o 
   4  22   0     4419.79     4335.74    357.49 o 
   5  22   0     1889.79     1931.29    254.53 o 
   6  22   0     5677.28     5789.79    408.13 o 
   7  22   0     1299.94      899.99    212.68 o 
   8  22   0     9743.41    10304.94    611.71 o 
   9  22   0      300.42      267.47    177.36 o 
  10  22   0    11221.86    12195.40    692.49 o 
  11  22   0       25.56      148.56    281.86 o 
   1  23   0      317.46      268.48    158.58 o 
   2  23   0      935.39      617.39    182.11 o 
   3  23   0     1446.51     1139.85    231.85 o 
   4  23   0     3310.76     3119.12    314.54 o 
   5  23   0     5202.32     5435.67    402.38 o 
   6  23   0     3265.57     2684.91    324.52 o 
   7  23   0     5806.73     6230.25    482.54 o 
   8  23   0      547.45      208.79    172.15 o 
   9  23   0     2914.77     2732.14    338.74 o 
  10  23   0       21.74       97.10    187.09 o 
  11  23   0     1676.18     1844.04    524.52 o 
   0  24   0    45734.86    54643.82   2880.99 o 
   1  24   0    17814.53    18591.80    830.44 o 
   2  24   0    36252.13    41138.01   1436.56 o 
   3  24   0    11766.58    12825.19    630.16 o 
   4  24   0    17070.44    17831.20    755.75 o 
   5  24   0     2731.32     2407.85    291.65 o 
   6  24   0     6489.34     6553.35    500.91 o 
   7  24   0        8.58     -106.45    155.42 o 
   8  24   0     1144.71      709.76    230.42 o 
   9  24   0      824.50      895.35    238.04 o 
  10  24   0        1.16      224.33    452.31 o 
   1  25   0      264.77      371.61    186.28 o 
   2  25   0      900.00      613.60    208.27 o 
   3  25   0     1629.63     1323.85    291.92 o 
   4  25   0     2498.85     1845.75    270.37 o 
   5  25   0     2258.14     1598.37    258.36 o 
   6  25   0     1492.33     2053.54    308.33 o 
   7  25   0     1064.33      789.17    283.10 o 
   8  25   0     1376.92      932.91    245.88 o 
   9  25   0      112.22      -10.68    369.48 o 
   0  26   0      240.52      350.71    245.55 o 
   1  26   0      644.26      624.40    200.38 o 
   2  26   0      583.31      369.45    189.04 o 
   3  26   0      447.81      429.26    185.03 o 
   4  26   0     2286.55     1980.57    288.49 o 
   5  26   0      654.51      473.41    201.22 o 
   6  26   0     1313.67     1090.36    557.82 o 
   7  26   0     2929.73     3012.75    427.89 o 
   8  26   0      869.81      981.17    522.87 o 
   1  27   0       29.89      -79.02    153.40 o 
   2  27   0     3743.03     3611.68    367.24 o 
   3  27   0      138.76       18.80    168.58 o 
   4  27   0     8835.91    10791.60    618.17 o 
   5  27   0      794.99      223.38    186.89 o 
   6  27   0     9931.91    12484.17   1027.74 o 
   0  28   0     1649.82     1289.47    408.44 o 
   1  28   0        0.25      -16.70    169.85 o 
   2  28   0     1606.20     1895.77    303.50 o 
   3  28   0      120.08      -32.63    175.30 o 
   4  28   0     1734.53     1725.47    409.89 o 
   5  28   0      428.93      733.67    553.69 o 
   1  29   0       84.80      434.84    429.48 o 
   2  29   0      921.41      758.64    427.78 o 
 -17   0   1       29.04      -64.66    277.02 o 
 -15   0   1     2085.96     1495.96    382.41 o 
 -13   0   1      828.27     1122.57    195.85 o 
 -11   0   1       14.32      -66.22     98.31 o 
  -9   0   1        4.81       39.04     70.80 o 
  -7   0   1    13194.82    12509.29    649.38 o 
  -5   0   1    91326.47    89507.83   5696.95 o 
  -3   0   1   457226.06   380148.41  22861.18 o 
  -1   0   1   965197.44   309461.00  18553.50 o 
   3   0   1    93081.32    93443.20   5752.11 o 
   5   0   1    45247.78    38208.17   1565.63 o 
   7   0   1     2850.95     2603.29    207.21 o 
   9   0   1     1041.27     1042.39    147.21 o 
  11   0   1     1068.95     1215.98    342.65 o 
  13   0   1     3273.74     3950.39    338.99 o 
  15   0   1      164.16      114.37    243.76 o 
  17   0   1        7.77       -2.35    271.25 o 
 -17   1   1     1386.44     1041.95    277.11 o 
 -16   1   1      159.61      107.19    196.17 o 
 -15   1   1     3627.52     4428.85    541.23 o 
 -14   1   1      277.61       54.16    111.15 o 
 -13   1   1     4146.45     5443.11    477.67 o 
 -12   1   1      324.22      241.84     91.86 o 
 -11   1   1     3076.74     3223.61    199.03 o 
 -10   1   1     3703.27     4409.77    203.04 o 
  -9   1   1     4095.01     5038.23    222.70 o 
  -8   1   1     8411.79     7918.04    242.92 o 
  -7   1   1        4.44      -33.65     39.80 o 
  -6   1   1    27084.79    26801.20    722.78 o 
  -5   1   1     1433.44     1185.06    147.96 o 
  -4   1   1     1214.37      853.96    168.00 o 
  -3   1   1       26.42      149.07     72.27 o 
  -2   1   1     3823.32     3910.53    255.35 o 
  -1   1   1      313.02      349.77     42.35 o 
   0   1   1      834.08       43.83     23.15 o 
   1   1   1        1.64       13.03     13.77 o 
   2   1   1    27062.34    23442.20   1066.08 o 
   3   1   1     7478.37     7342.07    831.54 o 
   4   1   1     5781.55     5601.73    306.42 o 
   5   1   1     1634.20     1354.21     90.39 o 
   6   1   1    36707.37    34921.14   1237.26 o 
   7   1   1      596.98      548.26     68.96 o 
   8   1   1    12291.79    12055.11    308.81 o 
   9   1   1      585.67      612.26    116.42 o 
  10   1   1     3930.24     4058.31    190.44 o 
  11   1   1     3536.97     3789.26    258.21 o 
  12   1   1      189.02      158.69     90.69 o 
  13   1   1     3960.07     4338.58    248.53 o 
  14   1   1      112.13      117.92    118.63 o 
  15   1   1     1609.24     1478.43    249.15 o 
  16   1   1        6.16      -29.94    179.67 o 
  17   1   1      305.41      160.40    216.76 o 
 -17   2   1     4251.54     4276.58    442.92 o 
 -16   2   1       21.94      191.88    183.32 o 
 -15   2   1     7116.10     8512.93    846.71 o 
 -14   2   1      362.87      226.57    131.35 o 
 -13   2   1    22763.57    25812.64    849.95 o 
 -12   2   1     2120.07     2716.56    233.63 o 
 -11   2   1    28956.51    31442.31    853.31 o 
 -10   2   1    16480.72    18006.23    538.95 o 
  -9   2   1    23732.12    25372.22    599.42 o 
  -8   2   1    18299.45    19624.92    553.81 o 
  -7   2   1    17150.39    15538.59    361.00 o 
  -6   2   1    43293.50    45273.31   1131.33 o 
  -5   2   1    31855.23    30664.49    836.29 o 
  -4   2   1    42903.15    41842.95   1913.88 o 
  -3   2   1     4798.48     4841.46    488.04 o 
  -2   2   1      709.72      721.33     84.72 o 
  -1   2   1      202.35      127.43     41.64 o 
   0   2   1      452.92      226.54     58.60 o 
   1   2   1      935.46      819.60     83.44 o 
   2   2   1    45600.76    45887.88   1635.57 o 
   3   2   1    34567.85    36362.36   1640.14 o 
   4   2   1     3876.09     3873.95    370.60 o 
   5   2   1    27925.77    25355.85    715.33 o 
   6   2   1    17663.58    17354.57    391.50 o 
   7   2   1     8807.30     7230.57    382.37 o 
   8   2   1    18879.53    18228.91    453.04 o 
   9   2   1    24298.77    25426.59    566.09 o 
  10   2   1    12517.27    14015.94    363.04 o 
  11   2   1    30664.73    34713.59    861.39 o 
  12   2   1      394.80      174.44     90.47 o 
  13   2   1    24201.23    27570.20   1394.14 o 
  14   2   1      214.34      197.69    143.10 o 
  15   2   1     9197.87    11280.26    516.63 o 
  16   2   1        9.10       33.79    144.12 o 
  17   2   1     3108.70     3460.88    496.01 o 
 -17   3   1      738.58      761.76    250.92 o 
 -16   3   1     2869.01     3211.47    502.97 o 
 -15   3   1      270.90      273.06    156.35 o 
 -14   3   1      332.77      297.11    146.21 o 
 -13   3   1      140.22       22.54    104.73 o 
 -12   3   1      794.88      804.36    151.71 o 
 -11   3   1     1717.55     1755.96    254.35 o 
 -10   3   1     5269.96     5638.31    368.57 o 
  -9   3   1     6834.65     7049.53    261.64 o 
  -8   3   1    39723.74    40733.04    839.33 o 
  -7   3   1    40998.78    41291.74    905.30 o 
  -6   3   1    33293.46    31517.53    819.34 o 
  -5   3   1    26296.95    26349.29    773.54 o 
  -4   3   1     4237.92     3358.89    184.41 o 
  -3   3   1     1991.82     2133.27    182.32 o 
  -2   3   1    39647.25    41688.38   1502.49 o 
  -1   3   1     2046.31     2031.18    215.02 o 
   0   3   1     1533.90     1028.39    255.84 o 
   1   3   1     3017.68     2916.23    153.17 o 
   2   3   1    57673.64    54253.91   1932.66 o 
   3   3   1   196461.14   186166.84   4966.63 o 
   4   3   1    50294.18    46861.95   1710.82 o 
   5   3   1    54997.14    54393.20   1228.54 o 
   6   3   1   117200.22   110605.19   2564.03 o 
   7   3   1    14545.12    14691.43    440.15 o 
   8   3   1    42491.04    42198.02    919.89 o 
   9   3   1     1096.63     1042.31     98.43 o 
  10   3   1     2465.29     2794.59    210.15 o 
  11   3   1       88.70       64.94     66.49 o 
  12   3   1        0.76       56.70     86.35 o 
  13   3   1      437.11      239.90    124.23 o 
  14   3   1     1449.50     1745.92    243.81 o 
  15   3   1      573.08      503.18    171.12 o 
  16   3   1     4450.49     5457.72    558.13 o 
  17   3   1      852.58      674.37    195.75 o 
 -17   4   1     1046.87      504.20    193.12 o 
 -16   4   1     4837.83     5375.57    372.75 o 
 -15   4   1     3087.15     3210.81    499.92 o 
 -14   4   1     5592.00     5462.61    352.22 o 
 -13   4   1    14838.60    14955.64    512.89 o 
 -12   4   1     3214.22     3638.13    435.91 o 
 -11   4   1    36031.95    37302.47   1335.68 o 
 -10   4   1     2676.41     2840.03    228.02 o 
  -9   4   1    58114.98    61261.61   1414.70 o 
  -8   4   1     2637.15     2841.08    191.47 o 
  -7   4   1    21985.68    20277.22    490.43 o 
  -6   4   1     8901.44     8741.12    291.01 o 
  -5   4   1       93.06       86.78     41.84 o 
  -4   4   1     6464.44     7112.88    301.87 o 
  -3   4   1     1602.62     1493.10    166.26 o 
  -2   4   1      248.30      239.32     54.91 o 
  -1   4   1       58.16       57.02     34.68 o 
   0   4   1      326.93      301.45     63.09 o 
   1   4   1     9031.68     9625.64    447.64 o 
   2   4   1    63258.64    65619.35   1794.58 o 
   3   4   1       57.48       43.70     32.79 o 
   4   4   1    11329.10    11370.18    351.72 o 
   5   4   1     9554.58     8952.08    296.08 o 
   6   4   1     5190.52     5059.10    206.77 o 
   7   4   1    34533.69    32805.55    742.38 o 
   8   4   1     9193.61     9509.30    300.95 o 
   9   4   1    42404.38    42509.29    936.12 o 
  10   4   1     3518.37     3578.07    256.54 o 
  11   4   1    27547.98    29582.66    872.52 o 
  12   4   1     2313.51     2390.01    274.90 o 
  13   4   1    14456.66    15275.49    813.46 o 
  14   4   1     5683.42     6276.47    377.26 o 
  15   4   1     3558.70     3372.26    298.31 o 
  16   4   1     4434.87     4912.65    480.49 o 
  17   4   1      811.59      792.03    207.73 o 
 -17   5   1     1108.49      743.91    202.69 o 
 -16   5   1      484.52      607.41    186.60 o 
 -15   5   1     1011.50      801.69    191.06 o 
 -14   5   1     1839.64     1951.25    199.94 o 
 -13   5   1     1558.44      970.62    177.78 o 
 -12   5   1    10006.69    10521.54    469.57 o 
 -11   5   1     2010.21     1687.01    213.85 o 
 -10   5   1    11655.14    12482.78    418.85 o 
  -9   5   1     7090.82     6666.47    291.83 o 
  -8   5   1     2414.28     2358.43    137.33 o 
  -7   5   1    42775.88    41811.65    995.02 o 
  -6   5   1    19560.56    21040.35    613.72 o 
  -5   5   1    18502.35    17952.58    554.62 o 
  -4   5   1    10383.18    10573.27    454.57 o 
  -3   5   1    11962.11    11610.28    618.56 o 
  -2   5   1     3640.25     3630.60    289.73 o 
  -1   5   1      392.82      633.52     79.97 o 
   0   5   1     2913.98     2290.98    252.39 o 
   1   5   1     1118.90     1261.97    101.67 o 
   2   5   1      463.68      502.65     67.71 o 
   3   5   1    18276.53    16655.67    793.15 o 
   4   5   1    15329.40    13507.86    481.17 o 
   5   5   1     7058.52     6416.71    321.71 o 
   6   5   1    15168.58    15457.08    419.08 o 
   7   5   1     7269.48     7558.37    242.21 o 
   8   5   1     6172.10     6369.95    228.06 o 
   9   5   1      985.24      682.37     98.13 o 
  10   5   1     6737.72     6659.44    297.52 o 
  11   5   1      248.65       92.53     92.89 o 
  12   5   1     3394.10     3761.30    249.83 o 
  13   5   1     1863.21     1483.84    197.30 o 
  14   5   1      709.39      481.88    138.54 o 
  15   5   1     1133.07      724.46    175.94 o 
  16   5   1        3.07       -1.75    161.46 o 
  17   5   1      806.67      511.64    206.69 o 
 -17   6   1      197.70       74.94    187.62 o 
 -16   6   1       26.33       -0.10    156.60 o 
 -15   6   1        4.46      -80.82    118.12 o 
 -14   6   1      930.82      715.53    149.21 o 
 -13   6   1     1241.60      424.55    144.05 o 
 -12   6   1      243.35      199.72    119.11 o 
 -11   6   1      310.89      185.62     94.83 o 
 -10   6   1      247.47      144.40     78.17 o 
  -9   6   1       17.41      -35.69     64.11 o 
  -8   6   1     3648.57     3570.28    178.37 o 
  -7   6   1     4681.40     4895.43    258.68 o 
  -6   6   1    27898.42    27694.88    679.68 o 
  -5   6   1    88774.26    90439.10   2274.58 o 
  -4   6   1   101620.98    97615.82   3243.75 o 
  -3   6   1    63554.23    64474.61   2013.88 o 
  -2   6   1   169663.13   170593.81   5136.59 o 
  -1   6   1    65305.55    64866.52   2005.12 o 
   0   6   1   282541.53   263103.19   7812.53 o 
   1   6   1    55992.07    56248.52   2027.51 o 
   2   6   1    96658.80    95034.76   2367.56 o 
   3   6   1    86383.80    80539.31   2014.10 o 
   4   6   1    56207.18    54008.74   1399.04 o 
   5   6   1    60908.10    63869.76   1646.97 o 
   6   6   1    30756.24    30325.51    739.52 o 
   7   6   1     7049.37     7401.12    257.65 o 
   8   6   1     2533.58     2668.43    149.05 o 
   9   6   1      331.90      233.22     71.09 o 
  10   6   1     6304.32     6407.35    269.90 o 
  11   6   1      767.13      145.90     95.45 o 
  12   6   1     6840.03     7863.85    399.26 o 
  13   6   1      869.28      340.30    140.40 o 
  14   6   1      977.51     1202.11    171.06 o 
  15   6   1        0.99      -58.60    125.79 o 
  16   6   1       22.84       60.23    162.72 o 
  17   6   1      427.85      374.87    235.12 o 
 -17   7   1      123.55      182.72    249.49 o 
 -16   7   1      956.97      607.24    177.25 o 
 -15   7   1       21.47      142.59    135.17 o 
 -14   7   1     3047.73     2711.02    261.63 o 
 -13   7   1     2116.28     2259.18    236.74 o 
 -12   7   1      227.25      250.05    123.46 o 
 -11   7   1     4562.38     5022.15    410.46 o 
 -10   7   1     2530.03     2757.90    185.61 o 
  -9   7   1    18473.31    18850.29    523.65 o 
  -8   7   1      234.13      149.53     65.86 o 
  -7   7   1    59706.81    60204.69   1387.74 o 
  -6   7   1    11553.92    11472.84    327.96 o 
  -5   7   1     8107.87     8428.09    307.63 o 
  -4   7   1     4709.62     4331.42    218.97 o 
  -3   7   1     5758.61     5523.05    323.67 o 
  -2   7   1     8330.56     8682.92    360.48 o 
  -1   7   1       25.19      -28.76     33.44 o 
   0   7   1       38.43       -0.36     39.68 o 
   1   7   1    10331.13    10347.85    410.65 o 
   2   7   1     7253.44     6964.28    493.13 o 
   3   7   1     2061.66     1460.16    144.58 o 
   4   7   1     5083.27     4646.59    321.17 o 
   5   7   1    19106.43    17866.73    546.91 o 
   6   7   1     7725.64     7836.65    273.29 o 
   7   7   1    29413.27    29417.11    732.12 o 
   8   7   1     1922.83     2240.98    133.82 o 
   9   7   1    12650.05    12959.64    379.98 o 
  10   7   1      214.01      184.77     84.48 o 
  11   7   1     1880.34     1630.82    201.61 o 
  12   7   1     2733.26     2693.26    215.51 o 
  13   7   1        8.23        8.66    123.48 o 
  14   7   1     3895.11     3186.75    278.62 o 
  15   7   1       59.71       33.31    149.38 o 
  16   7   1      634.05      305.83    195.50 o 
  17   7   1      307.81      449.34    284.40 o 
 -17   8   1     2782.88     2949.49    796.09 o 
 -16   8   1     4693.33     4364.63    355.45 o 
 -15   8   1     2239.32     1802.59    395.36 o 
 -14   8   1    11069.17    11274.86    678.81 o 
 -13   8   1      725.86      563.31    159.89 o 
 -12   8   1    17203.67    17444.94    575.13 o 
 -11   8   1      175.42      179.61    100.52 o 
 -10   8   1    27878.26    28415.80    814.76 o 
  -9   8   1      206.51      145.62     76.88 o 
  -8   8   1    21192.09    22382.94    595.37 o 
  -7   8   1       46.23       29.85     47.35 o 
  -6   8   1    26138.81    26773.27    694.64 o 
  -5   8   1     2471.92     2743.20    174.31 o 
  -4   8   1      156.59       99.51     71.75 o 
  -3   8   1     1465.28     1485.87    129.54 o 
  -2   8   1      145.89       69.49     52.51 o 
  -1   8   1       91.08       43.77     51.30 o 
   0   8   1        4.64       26.91     48.15 o 
   1   8   1       45.50       41.54     48.24 o 
   2   8   1        5.09       -4.75     42.32 o 
   3   8   1      607.95      669.06     89.22 o 
   4   8   1     3459.15     3284.11    214.26 o 
   5   8   1     6380.19     6692.80    281.87 o 
   6   8   1    13584.39    13353.68    426.85 o 
   7   8   1      110.68      128.68     73.01 o 
   8   8   1    36687.39    38026.24    942.62 o 
   9   8   1      137.34       19.24     63.19 o 
  10   8   1    46420.70    46500.17   1120.54 o 
  11   8   1     1608.08     1494.85    158.17 o 
  12   8   1    19688.69    19572.39   1203.47 o 
  13   8   1     2090.46     1971.17    266.25 o 
  14   8   1     8958.82     9703.22    568.40 o 
  15   8   1     2507.18     2558.63    315.31 o 
  16   8   1     3687.10     3575.99    315.11 o 
  17   8   1     2670.80     2829.83    434.52 o 
 -17   9   1     2839.77     2437.26    321.88 o 
 -16   9   1        1.09      104.02    203.09 o 
 -15   9   1     3102.39     3694.77    370.53 o 
 -14   9   1        1.33      -86.48    167.28 o 
 -13   9   1       68.64      -65.23    170.92 o 
 -12   9   1        9.15       18.43    126.56 o 
 -11   9   1     7030.71     7565.12    409.69 o 
 -10   9   1       37.82      121.59    119.55 o 
  -9   9   1    22280.79    22734.74    770.18 o 
  -8   9   1     3089.58     3272.74    235.27 o 
  -7   9   1    51181.09    53292.50   1389.51 o 
  -6   9   1       91.85       59.31     61.92 o 
  -5   9   1    99774.67    99915.48   2533.65 o 
  -4   9   1      398.28      291.40     76.67 o 
  -3   9   1    51501.56    50634.80   1466.67 o 
  -2   9   1     7968.23     9453.24    367.72 o 
  -1   9   1     4299.22     4343.79    333.35 o 
   0   9   1      710.94      736.12    118.96 o 
   1   9   1    33430.51    37278.14   1246.31 o 
   2   9   1     5291.88     5176.75    255.89 o 
   3   9   1    94919.34    96701.93   2443.59 o 
   4   9   1      366.94      411.28    107.23 o 
   5   9   1    90269.18    85948.03   2202.30 o 
   6   9   1     1091.91      867.34     96.34 o 
   7   9   1    60911.55    62945.14   1509.81 o 
   8   9   1      593.40      526.57    108.85 o 
   9   9   1     9477.41     9159.40    505.93 o 
  10   9   1     3070.25     3082.84    264.21 o 
  11   9   1      283.11      212.93    125.75 o 
  12   9   1      165.88      267.60    129.36 o 
  13   9   1       19.63      -30.97    147.42 o 
  14   9   1       10.83      124.99    184.85 o 
  15   9   1     2276.92     2409.80    324.00 o 
  16   9   1       42.70     -103.09    158.54 o 
 -16  10   1     2290.28     1987.53    319.26 o 
 -15  10   1       57.77       33.64    189.48 o 
 -14  10   1     7728.70     8309.26    703.60 o 
 -13  10   1       30.70     -159.62    170.95 o 
 -12  10   1    14090.78    14462.52    834.84 o 
 -11  10   1     1879.37     2074.55    231.34 o 
 -10  10   1    19001.23    19389.96    704.56 o 
  -9  10   1     9813.87    10301.03    551.02 o 
  -8  10   1    22311.25    22678.53    753.02 o 
  -7  10   1     9460.96    10530.14    397.14 o 
  -6  10   1     7685.61     6957.61    517.59 o 
  -5  10   1    16885.69    17286.12    612.09 o 
  -4  10   1     6972.78     7482.31    332.66 o 
  -3  10   1     4607.17     4406.92    278.03 o 
  -2  10   1    11117.45    13336.30    479.37 o 
  -1  10   1      617.74      576.79    108.29 o 
   0  10   1    13820.21    15869.35   1203.29 o 
   1  10   1     4094.43     3890.67    256.96 o 
   2  10   1      626.32      540.85     99.01 o 
   3  10   1      559.18      430.54    118.11 o 
   4  10   1     8285.07     8401.83    355.32 o 
   5  10   1     2773.10     2754.72    209.63 o 
   6  10   1    15201.55    15102.13    516.96 o 
   7  10   1     8051.08     8153.68    311.73 o 
   8  10   1    34177.14    35725.96   1001.40 o 
   9  10   1     1989.51     2106.43    207.26 o 
  10  10   1    26622.45    28003.09    937.22 o 
  11  10   1       13.95       63.69    121.58 o 
  12  10   1    21153.10    21616.25    876.11 o 
  13  10   1       73.57      117.79    135.23 o 
  14  10   1    10090.85    10013.57    582.43 o 
  15  10   1      191.06      -66.91    186.79 o 
  16  10   1     2104.51     1965.03    360.07 o 
 -16  11   1     1868.79     1323.29    604.76 o 
 -15  11   1       55.09       69.94    217.64 o 
 -14  11   1     2184.77     1451.28    303.72 o 
 -13  11   1      184.87       91.47    212.66 o 
 -12  11   1     1303.90     1370.04    229.44 o 
 -11  11   1     5893.44     5373.13    439.75 o 
 -10  11   1     1215.70      887.84    199.28 o 
  -9  11   1     7259.17     6993.41    429.12 o 
  -8  11   1      512.04      382.97    109.46 o 
  -7  11   1    24054.84    23980.38    662.13 o 
  -6  11   1     2489.60     2636.48    185.76 o 
  -5  11   1    26064.80    26548.76    871.02 o 
  -4  11   1    11587.65    11567.81    667.84 o 
  -3  11   1     6768.45     6507.37    315.98 o 
  -2  11   1    20793.53    21694.77    718.34 o 
  -1  11   1      103.60        7.55     63.84 o 
   0  11   1      496.04      930.94    199.86 o 
   1  11   1     4605.52     4220.23    279.19 o 
   2  11   1     7414.32     7856.96    348.89 o 
   3  11   1    27965.67    28185.40    827.76 o 
   4  11   1     2074.56     1571.98    152.07 o 
   5  11   1    22763.61    23238.65    717.59 o 
   6  11   1     1047.97      713.71    126.35 o 
   7  11   1    19239.04    20101.32    788.33 o 
   8  11   1      154.13        9.15     73.72 o 
   9  11   1    10276.85    10688.97    549.03 o 
  10  11   1     1712.03     1500.75    198.40 o 
  11  11   1     3231.44     3739.62    306.51 o 
  12  11   1     2332.11     2819.11    289.64 o 
  13  11   1      148.44       47.28    145.33 o 
  14  11   1     1967.62     1306.15    424.12 o 
  15  11   1       18.32       -1.45    190.35 o 
  16  11   1     1557.86     1316.16    346.84 o 
 -16  12   1      101.48      232.94    368.37 o 
 -15  12   1      513.30      434.40    265.28 o 
 -14  12   1      117.23       27.24    222.99 o 
 -13  12   1      957.54     1447.55    533.40 o 
 -12  12   1     1028.95      956.79    199.72 o 
 -11  12   1      340.92      203.98    141.96 o 
 -10  12   1       28.54      -24.64    110.49 o 
  -9  12   1     1370.68     1302.41    179.55 o 
  -8  12   1     6917.46     7611.81    450.18 o 
  -7  12   1       34.95       15.50     70.38 o 
  -6  12   1    36447.00    37190.23   1068.56 o 
  -5  12   1    13783.85    13591.38    486.25 o 
  -4  12   1    83912.46    82485.62   2349.22 o 
  -3  12   1    15238.55    15500.03    569.21 o 
  -2  12   1   177857.25   163984.31   4490.02 o 
  -1  12   1    38346.82    40026.06   1372.35 o 
   0  12   1   263898.75   248533.75   8988.61 o 
   1  12   1    29453.43    31058.90   1108.69 o 
   2  12   1   163518.59   160745.91   4409.96 o 
   3  12   1    11084.44    11264.47    454.61 o 
   4  12   1    67341.66    69199.27   1830.12 o 
   5  12   1      514.03      312.17     89.08 o 
   6  12   1    11390.96    11508.99    445.89 o 
   7  12   1     2758.42     2723.20    279.84 o 
   8  12   1       11.51       26.29     71.83 o 
   9  12   1     2831.37     2934.94    249.46 o 
  10  12   1     1645.04     1437.47    263.57 o 
  11  12   1      893.05      757.27    175.57 o 
  12  12   1     1496.19     1285.27    215.85 o 
  13  12   1      522.34      299.12    167.15 o 
  14  12   1      237.74      201.09    283.61 o 
  15  12   1      331.54      347.77    269.44 o 
  16  12   1       73.91       94.41    302.89 o 
 -16  13   1      848.17      615.59    410.72 o 
 -15  13   1      215.14      407.76    272.75 o 
 -14  13   1     1540.16     1398.28    343.04 o 
 -13  13   1      307.44      167.55    199.42 o 
 -12  13   1     3698.34     3231.87    376.97 o 
 -11  13   1       48.75      -95.17    136.37 o 
 -10  13   1     1401.20      932.49    246.36 o 
  -9  13   1     2987.43     2347.55    235.00 o 
  -8  13   1      549.99      464.42    143.82 o 
  -7  13   1    15739.02    16701.69    586.71 o 
  -6  13   1      919.92      540.97    111.88 o 
  -5  13   1    23408.25    24162.41    760.41 o 
  -4  13   1      534.53      333.56    102.53 o 
  -3  13   1     9136.28     9517.19    415.63 o 
  -2  13   1       71.90       65.48     77.06 o 
  -1  13   1     1544.06     1767.38    226.90 o 
   0  13   1     1468.10     1805.45    534.55 o 
   1  13   1     8997.37    10887.27    508.64 o 
   2  13   1     1808.93     2415.57    211.05 o 
   3  13   1    10751.63    10077.09    747.08 o 
   4  13   1       74.65      -19.40     74.07 o 
   5  13   1    17680.31    18196.62    610.94 o 
   6  13   1     8425.62     8161.51    545.54 o 
   7  13   1    13246.44    13435.15    514.16 o 
   8  13   1     5880.66     5880.32    334.10 o 
   9  13   1     4184.17     4381.58    423.68 o 
  10  13   1     1349.17     1019.88    181.21 o 
  11  13   1      557.74      331.22    182.39 o 
  12  13   1     2235.72     1805.56    248.28 o 
  13  13   1      156.26      -61.32    147.85 o 
  14  13   1     1247.40     1096.68    368.68 o 
  15  13   1      367.57      516.70    277.95 o 
 -15  14   1     1093.87      611.38    361.39 o 
 -14  14   1     5123.31     6102.79   1183.63 o 
 -13  14   1     3497.64     3388.53    346.66 o 
 -12  14   1    11091.81    11145.70    801.16 o 
 -11  14   1     7864.80     9066.21    482.05 o 
 -10  14   1    11414.69    10878.46    505.40 o 
  -9  14   1    26610.56    28807.39   1115.35 o 
  -8  14   1      568.82      303.68    152.21 o 
  -7  14   1    11617.09    12364.15    494.99 o 
  -6  14   1     3102.61     3050.35    276.59 o 
  -5  14   1     1856.02     1759.87    232.06 o 
  -4  14   1       90.12       28.85     81.04 o 
  -3  14   1     1435.84     1230.12    161.34 o 
  -2  14   1      145.03       54.77     77.98 o 
  -1  14   1     1013.00      828.03    154.53 o 
   0  14   1     2846.98     2940.09    270.99 o 
   1  14   1     4479.66     5146.90    631.00 o 
   2  14   1      153.39      164.02     90.05 o 
   3  14   1     2878.26     2788.84    237.03 o 
   4  14   1     3811.43     3323.35    238.53 o 
   5  14   1     4950.52     4641.60    346.31 o 
   6  14   1    13344.93    13995.81    530.70 o 
   7  14   1     4008.38     4072.47    314.03 o 
   8  14   1     3264.69     2714.21    319.28 o 
   9  14   1    22968.86    24148.48   1832.72 o 
  10  14   1    11904.50    12496.51    552.55 o 
  11  14   1     6022.71     6724.92    423.82 o 
  12  14   1    13409.84    13624.88    622.78 o 
  13  14   1     2112.20     1760.28    266.55 o 
  14  14   1     8032.20     8532.57    962.32 o 
  15  14   1      275.37       -8.99    301.38 o 
 -15  15   1      471.29      340.30    442.74 o 
 -14  15   1       26.51     -236.63    262.58 o 
 -13  15   1       36.21        8.32    187.02 o 
 -12  15   1      249.78      187.69    178.04 o 
 -11  15   1      311.53      200.29    152.61 o 
 -10  15   1     6929.00     7186.29    439.38 o 
  -9  15   1     7802.61     7686.65    554.23 o 
  -8  15   1    24022.91    25726.74    933.99 o 
  -7  15   1    19436.21    20120.03    708.56 o 
  -6  15   1    19314.83    19385.37    736.44 o 
  -5  15   1    10084.00    10992.58    457.46 o 
  -4  15   1    10908.88    11697.68    505.31 o 
  -3  15   1     6794.03     7316.65    385.41 o 
  -2  15   1     2638.54     2839.53    329.77 o 
  -1  15   1       64.93       33.89     87.73 o 
   0  15   1      122.82      113.97    103.65 o 
   1  15   1       34.97       38.10     86.11 o 
   2  15   1     9420.65    10161.30    466.04 o 
   3  15   1     8496.39     8689.03    423.56 o 
   4  15   1    20138.57    21262.57    712.20 o 
   5  15   1    10652.94    11380.28    568.26 o 
   6  15   1    28204.14    30328.51    943.58 o 
   7  15   1    10527.39    11748.82    569.36 o 
   8  15   1    21351.91    22784.59   1011.67 o 
   9  15   1    10601.50    11520.16    572.17 o 
  10  15   1     2013.51     2189.25    304.32 o 
  11  15   1      279.37      264.53    140.77 o 
  12  15   1       25.91      -36.77    146.28 o 
  13  15   1      671.42      603.72    198.52 o 
  14  15   1      836.13      488.26    245.15 o 
  15  15   1      775.33      660.88    393.73 o 
 -15  16   1     4902.75     5393.59    841.64 o 
 -14  16   1     2278.81     2258.92    413.38 o 
 -13  16   1     3933.25     4874.56    407.46 o 
 -12  16   1     6784.23     6919.26    453.26 o 
 -11  16   1     6388.93     6682.23    427.76 o 
 -10  16   1    12976.78    13690.93    917.14 o 
  -9  16   1     6465.23     5902.97    413.71 o 
  -8  16   1    10850.65    12253.04    586.05 o 
  -7  16   1      874.96      476.51    141.51 o 
  -6  16   1     6603.53     6020.58    348.47 o 
  -5  16   1        1.47      -69.94     88.57 o 
  -4  16   1     2207.40     2612.08    308.93 o 
  -3  16   1       81.55        6.65     85.12 o 
  -2  16   1     1184.77     1120.13    164.78 o 
  -1  16   1      572.85      183.47     91.03 o 
   0  16   1     1522.97      656.03    222.99 o 
   1  16   1     1970.41     1688.45    253.20 o 
   2  16   1     3820.47     3738.05    285.17 o 
   3  16   1      360.41      108.10     93.28 o 
   4  16   1     4091.24     3741.29    270.12 o 
   5  16   1     2158.56     2300.15    220.99 o 
   6  16   1    16103.35    16996.83    624.48 o 
   7  16   1     5294.43     5905.42    607.79 o 
   8  16   1    13849.59    13459.68    613.60 o 
   9  16   1     6451.71     6718.25    445.51 o 
  10  16   1    15758.57    17389.25   1166.32 o 
  11  16   1     9369.84     9709.40    519.15 o 
  12  16   1     3985.65     3807.33    609.14 o 
  13  16   1     6105.53     7054.83    756.85 o 
  14  16   1      866.32      616.24    226.81 o 
 -14  17   1      155.37      144.21    360.05 o 
 -13  17   1     3009.02     2452.70    314.89 o 
 -12  17   1       25.88       61.48    168.99 o 
 -11  17   1     4302.02     4657.18    369.52 o 
 -10  17   1     2533.04     2439.27    335.79 o 
  -9  17   1     3114.33     2864.01    305.44 o 
  -8  17   1    11615.61    11665.99    626.95 o 
  -7  17   1      249.53      209.71    128.87 o 
  -6  17   1    17542.80    19206.95    686.74 o 
  -5  17   1     1562.02      852.48    248.21 o 
  -4  17   1     6940.01     6237.40    644.08 o 
  -3  17   1        8.73       -8.19     85.99 o 
  -2  17   1      639.18      455.27    138.26 o 
  -1  17   1      768.90      560.59    146.03 o 
   0  17   1       28.16       35.59     97.78 o 
   1  17   1      301.37      217.97    113.99 o 
   2  17   1     5184.23     4633.74    417.37 o 
   3  17   1      544.68      251.38    108.80 o 
   4  17   1    10943.51    10881.31    565.03 o 
   5  17   1     1950.22     1728.52    203.40 o 
   6  17   1    15350.40    15108.66    588.38 o 
   7  17   1     2182.74     2088.77    321.33 o 
   8  17   1     9273.73     9670.61    581.82 o 
   9  17   1     2261.06     2048.20    256.99 o 
  10  17   1     2063.83     1320.15    266.73 o 
  11  17   1     1593.42     1309.18    302.10 o 
  12  17   1       78.00      177.69    191.22 o 
  13  17   1     1218.55      719.70    225.65 o 
  14  17   1      542.57      303.03    249.21 o 
 -14  18   1      512.02      104.40    459.48 o 
 -13  18   1     2009.47     1378.64    275.74 o 
 -12  18   1      122.95      -58.14    185.83 o 
 -11  18   1     2244.80     1733.99    307.64 o 
 -10  18   1        5.37     -138.28    156.31 o 
  -9  18   1       45.94       10.50    136.77 o 
  -8  18   1      775.87      961.18    198.23 o 
  -7  18   1     6007.80     5285.26    391.55 o 
  -6  18   1     1115.30     1063.78    175.81 o 
  -5  18   1    24252.32    25023.96    839.71 o 
  -4  18   1     9388.15    10701.92    522.96 o 
  -3  18   1    80010.72    81350.21   2409.31 o 
  -2  18   1    15441.65    15369.75    643.24 o 
  -1  18   1    96536.55   101477.16   2935.25 o 
   0  18   1     7345.13     7267.96    489.55 o 
   1  18   1    95897.89    98075.23   2846.30 o 
   2  18   1    10716.95    10800.77    546.52 o 
   3  18   1    66141.15    68596.43   2070.42 o 
   4  18   1     8082.24     8924.27    446.86 o 
   5  18   1    16940.25    16833.87    694.49 o 
   6  18   1      435.14      298.18    125.34 o 
   7  18   1     2935.66     2497.59    382.74 o 
   8  18   1      339.19      105.10    135.30 o 
   9  18   1     1230.12      721.79    180.04 o 
  10  18   1       22.35        0.64    170.18 o 
  11  18   1     4060.65     5208.28    481.07 o 
  12  18   1      369.71       66.68    215.68 o 
  13  18   1      803.74      778.68    238.14 o 
 -13  19   1     1669.59     1770.46    340.49 o 
 -12  19   1      543.00      356.93    239.50 o 
 -11  19   1     1036.07      735.19    248.65 o 
 -10  19   1     1399.08     1209.10    318.09 o 
  -9  19   1     1428.26     1463.06    418.30 o 
  -8  19   1     8404.64     8752.32    514.19 o 
  -7  19   1      277.07      172.62    140.15 o 
  -6  19   1     5679.40     5316.43    356.46 o 
  -5  19   1     1800.10     1054.09    230.34 o 
  -4  19   1     4064.71     3605.95    310.16 o 
  -3  19   1     4992.59     5063.05    365.97 o 
  -2  19   1      275.38       72.46    114.29 o 
  -1  19   1     1197.91     1006.06    285.25 o 
   0  19   1     3980.21     3385.16    484.43 o 
   1  19   1       37.32      381.34    134.61 o 
   2  19   1     1823.70     1544.01    281.56 o 
   3  19   1     2147.17     1518.89    203.65 o 
   4  19   1     3220.26     2656.36    252.89 o 
   5  19   1      367.65      150.02    112.68 o 
   6  19   1     3703.75     3623.54    301.37 o 
   7  19   1     1050.64      847.46    175.33 o 
   8  19   1     6612.50     6080.06    533.80 o 
   9  19   1      176.51      102.20    144.75 o 
  10  19   1     1669.89     1512.23    249.35 o 
  11  19   1      332.78      317.42    222.59 o 
  12  19   1      139.41       77.95    217.78 o 
  13  19   1     1170.03      967.09    391.03 o 
 -13  20   1     5913.56     5914.87    586.33 o 
 -12  20   1       81.50      299.48    241.56 o 
 -11  20   1    11191.08    13241.25   1242.95 o 
 -10  20   1      802.74      642.83    204.29 o 
  -9  20   1     8717.36     9106.89    874.93 o 
  -8  20   1      343.90      391.29    169.81 o 
  -7  20   1     2815.81     2023.28    268.65 o 
  -6  20   1      109.66       49.36    126.53 o 
  -5  20   1      837.49      514.51    145.82 o 
  -4  20   1     2215.76     1891.77    293.99 o 
  -3  20   1       23.89      109.16    109.11 o 
  -2  20   1      206.82      231.80    139.59 o 
  -1  20   1      229.07      119.96    118.59 o 
   0  20   1     5069.27     5120.18    440.90 o 
   1  20   1       34.86      -13.42    108.71 o 
   2  20   1     2047.05     1764.28    252.66 o 
   3  20   1      596.28      346.79    124.96 o 
   4  20   1     1079.80     1015.49    183.09 o 
   5  20   1     2468.74     1979.34    230.88 o 
   6  20   1       31.55       79.58    117.59 o 
   7  20   1    10854.16    10766.68    627.79 o 
   8  20   1      332.16      444.11    176.62 o 
   9  20   1    11195.86    12984.91    686.23 o 
  10  20   1      344.64      149.41    153.41 o 
  11  20   1    11781.67    13721.46    804.48 o 
  12  20   1        1.05       99.47    265.78 o 
 -12  21   1      276.24      -67.97    273.38 o 
 -11  21   1      225.26      214.50    227.62 o 
 -10  21   1     3130.44     3448.79    374.91 o 
  -9  21   1     1543.21      855.99    206.10 o 
  -8  21   1     7403.40     7845.42    514.12 o 
  -7  21   1     3829.94     3396.41    557.01 o 
  -6  21   1    21110.21    21514.09    877.27 o 
  -5  21   1     2323.85     2174.58    272.48 o 
  -4  21   1    28372.10    28912.96   1054.96 o 
  -3  21   1      396.10      223.95    146.50 o 
  -2  21   1     3873.70     3068.32    319.25 o 
  -1  21   1       23.32      -53.50    112.85 o 
   0  21   1      542.06      302.78    161.60 o 
   1  21   1      664.57      491.88    168.69 o 
   2  21   1    14412.89    15304.65    688.35 o 
   3  21   1      627.09      394.15    150.54 o 
   4  21   1    34528.66    34338.82   1116.28 o 
   5  21   1     2656.36     2381.93    264.88 o 
   6  21   1    17494.55    18928.63    739.89 o 
   7  21   1     4320.27     4769.74    464.12 o 
   8  21   1     7208.59     8257.50    709.29 o 
   9  21   1     1081.42      874.82    217.81 o 
  10  21   1     3486.73     2885.88    339.53 o 
  11  21   1       19.92       12.74    201.75 o 
  12  21   1        0.16       99.63    307.96 o 
 -11  22   1     8490.30     9764.64    874.36 o 
 -10  22   1      491.23      261.14    198.19 o 
  -9  22   1    10774.58    12051.98    816.54 o 
  -8  22   1      876.74      533.86    209.01 o 
  -7  22   1     7207.74     7468.38    620.57 o 
  -6  22   1     2132.23     2265.61    287.91 o 
  -5  22   1     6028.85     6275.16    418.31 o 
  -4  22   1     2687.26     2139.43    268.52 o 
  -3  22   1     1858.47     2737.36    360.02 o 
  -2  22   1     4256.86     3232.32    356.76 o 
  -1  22   1      337.78      202.30    142.05 o 
   0  22   1      983.81      573.62    220.57 o 
   1  22   1      160.35       98.81    130.37 o 
   2  22   1      182.50       68.60    126.47 o 
   3  22   1     1085.21     1198.06    211.12 o 
   4  22   1     1157.71      595.78    167.62 o 
   5  22   1     6574.71     7247.11    449.08 o 
   6  22   1      784.89      695.80    255.52 o 
   7  22   1     9394.80     8818.31    546.34 o 
   8  22   1      548.94      248.14    173.79 o 
   9  22   1    11181.33    12227.63    683.17 o 
  10  22   1       71.20      150.77    178.61 o 
  11  22   1     5791.95     5320.56    648.85 o 
 -11  23   1       58.77      -45.67    390.29 o 
 -10  23   1     2325.45     2117.92    317.32 o 
  -9  23   1      209.48      140.79    192.14 o 
  -8  23   1     4394.39     4273.76    591.22 o 
  -7  23   1     2118.46     1904.74    526.24 o 
  -6  23   1     3364.88     3579.58    427.10 o 
  -5  23   1     3584.62     3884.53    339.82 o 
  -4  23   1     1218.62     1267.39    310.73 o 
  -3  23   1     3017.88     4125.09    439.28 o 
  -2  23   1     2197.77     1868.79    279.35 o 
  -1  23   1      179.98      269.95    157.22 o 
   0  23   1     1450.05     1371.41    236.92 o 
   1  23   1      247.77      129.76    148.34 o 
   2  23   1     1370.02      974.56    217.62 o 
   3  23   1     3403.11     3737.87    397.64 o 
   4  23   1     4041.55     3815.82    342.40 o 
   5  23   1     1823.65     1772.47    402.48 o 
   6  23   1     6267.42     6331.99    439.10 o 
   7  23   1     1307.46      970.58    326.42 o 
   8  23   1     3663.04     2822.57    354.06 o 
   9  23   1      421.50      233.38    199.90 o 
  10  23   1     1758.87     1405.20    378.68 o 
 -10  24   1     1330.79     1286.88    547.14 o 
  -9  24   1      669.84      351.46    197.38 o 
  -8  24   1      170.91      353.29    188.87 o 
  -7  24   1     3900.19     3329.23    368.24 o 
  -6  24   1     2134.10     1278.18    249.73 o 
  -5  24   1    14422.83    14747.98    679.95 o 
  -4  24   1     6763.10     6896.34    463.78 o 
  -3  24   1    21899.05    26405.18   1036.35 o 
  -2  24   1    17786.96    19759.01    958.08 o 
  -1  24   1    43773.69    49187.49   1660.57 o 
   0  24   1    21121.02    23739.41    881.48 o 
   1  24   1    36382.62    40918.22   1438.05 o 
   2  24   1    15744.16    17476.16    746.95 o 
   3  24   1    23021.47    27070.59    985.10 o 
   4  24   1     5124.17     4946.78    396.36 o 
   5  24   1     7812.55     8273.41    501.93 o 
   6  24   1      178.59       69.99    157.43 o 
   7  24   1     1890.11     1928.02    298.62 o 
   8  24   1      171.93      192.66    187.85 o 
   9  24   1      142.08      108.40    199.34 o 
  10  24   1     1829.92     1393.66    388.97 o 
  -9  25   1     1225.76     1520.81   1019.67 o 
  -8  25   1      703.96      157.41    181.74 o 
  -7  25   1     1850.54     1490.15    277.84 o 
  -6  25   1     1950.30     2388.76    329.07 o 
  -5  25   1     1706.20     1348.08    265.06 o 
  -4  25   1     1114.64      781.39    204.33 o 
  -3  25   1      578.57      472.92    203.47 o 
  -2  25   1     1096.09      531.05    201.81 o 
  -1  25   1       10.59      180.05    164.27 o 
   0  25   1        6.22      108.59    143.91 o 
   1  25   1      835.77     1127.64    388.77 o 
   2  25   1     1123.95     1057.63    240.58 o 
   3  25   1     2318.07     2342.99    293.48 o 
   4  25   1     1436.85     1146.50    215.97 o 
   5  25   1     3358.00     3524.79    348.65 o 
   6  25   1     1589.21     1425.91    332.69 o 
   7  25   1     1775.78     1326.92    260.93 o 
   8  25   1      980.34      487.39    256.23 o 
   9  25   1     1713.40      969.37    589.25 o 
  -8  26   1     3376.14     2619.03    848.04 o 
  -7  26   1      406.41      140.81    199.46 o 
  -6  26   1     1320.57      912.04    249.72 o 
  -5  26   1      896.23      718.97    245.94 o 
  -4  26   1        0.12      -69.65    156.42 o 
  -3  26   1     1249.34     1274.28    254.97 o 
  -2  26   1     1179.73      539.77    211.44 o 
  -1  26   1      202.15      332.44    158.72 o 
   0  26   1      451.53      446.65    171.41 o 
   1  26   1      313.97      409.50    170.88 o 
   2  26   1      366.34      162.74    175.90 o 
   3  26   1     2563.71     2241.92    329.08 o 
   4  26   1       42.50       -2.85    169.53 o 
   5  26   1     1919.95     1637.53    269.84 o 
   6  26   1     1658.00     1356.41    436.12 o 
   7  26   1     1632.64     1124.32    395.21 o 
   8  26   1     4628.16     4985.26    852.53 o 
  -6  27   1      971.63      254.82    282.76 o 
  -5  27   1    10037.39    11275.63    692.82 o 
  -4  27   1      248.90      290.58    175.71 o 
  -3  27   1     4491.74     4835.83    467.86 o 
  -2  27   1       38.18      -45.29    179.77 o 
  -1  27   1      232.43      250.34    166.00 o 
   0  27   1       15.49     -110.05    161.53 o 
   1  27   1     1440.07      981.68    212.48 o 
   2  27   1      308.90      185.43    190.53 o 
   3  27   1     7639.01    10133.80    606.62 o 
   4  27   1      633.39      557.10    197.58 o 
   5  27   1    13571.11    15473.78    921.56 o 
   6  27   1     1263.58     1058.32    565.88 o 
  -5  28   1     2816.82     2440.81    710.15 o 
  -4  28   1      126.76       43.13    268.51 o 
  -3  28   1     1459.49     1419.91    279.50 o 
  -2  28   1       48.36       21.73    192.23 o 
  -1  28   1     1495.33     1168.38    269.28 o 
   0  28   1        2.67     -120.42    160.57 o 
   1  28   1     1091.32     1000.80    280.99 o 
   2  28   1       57.78       39.93    192.24 o 
   3  28   1     1717.77     2806.21    389.80 o 
   4  28   1      958.92      946.58    383.57 o 
   5  28   1     1737.10     1538.71   1217.15 o 
  -2  29   1      154.58      144.21    377.99 o 
  -1  29   1       60.21     -167.17    438.60 o 
   0  29   1       11.61      -48.50    383.93 o 
   1  29   1      652.25      796.53    434.00 o 
   2  29   1       22.24      441.98    394.08 o 
 -16   0   2      232.86      152.15    293.52 o 
 -14   0   2     1797.96     1640.73    381.48 o 
 -12   0   2      211.97      165.30    120.08 o 
 -10   0   2      257.17      106.30    105.78 o 
  -8   0   2     2839.29     2898.82    286.02 o 
  -6   0   2   132878.98   124297.97   4010.52 o 
  -4   0   2   396667.94   358910.41  21665.95 o 
  -2   0   2   477206.69   292439.06  17570.52 o 
   2   0   2   433979.53   229288.03  13749.90 o 
   4   0   2   123575.30   116351.53  10175.52 o 
   6   0   2    12899.90    11626.68    738.43 o 
   8   0   2     5652.95     5650.66    291.75 o 
  10   0   2     7223.11     8305.94    434.91 o 
  12   0   2     1158.85      922.08    199.03 o 
  14   0   2     2826.50     3674.76    507.59 o 
  16   0   2        8.65        3.81    264.35 o 
 -17   1   2       44.11      -38.09    191.96 o 
 -16   1   2     2738.02     3022.04    374.49 o 
 -15   1   2       28.87       24.38    167.26 o 
 -14   1   2     2819.84     3159.06    344.31 o 
 -13   1   2      167.41      -34.67    101.88 o 
 -12   1   2     7339.02     8213.16    423.38 o 
 -11   1   2     4324.98     5255.26    286.20 o 
 -10   1   2     4273.94     4353.60    260.11 o 
  -9   1   2    16662.53    18366.63    489.17 o 
  -8   1   2      451.19      497.84     68.46 o 
  -7   1   2    56444.41    59478.53   1317.19 o 
  -6   1   2     3641.62     3660.04    176.60 o 
  -5   1   2     4807.89     4379.66    331.96 o 
  -4   1   2     1865.25     1710.76    230.67 o 
  -3   1   2    35727.29    34688.01   4416.52 o 
  -2   1   2     5888.46     5990.33    328.89 o 
  -1   1   2     3925.57     4195.60    302.87 o 
   0   1   2     3887.72     3995.94    282.68 o 
   1   1   2     7320.74     7632.84    480.16 o 
   2   1   2      109.01       62.11     88.15 o 
   3   1   2    45525.70    43085.40   4945.43 o 
   4   1   2    26973.16    28106.03   1931.53 o 
   5   1   2    14742.12    13977.15    339.23 o 
   6   1   2    14125.83    14255.97    416.69 o 
   7   1   2    18319.13    17152.32    395.74 o 
   8   1   2     2060.52     2338.38    125.41 o 
   9   1   2     4304.32     4340.91    292.65 o 
  10   1   2     2384.67     2371.24    164.75 o 
  11   1   2     1026.13      766.57    103.43 o 
  12   1   2     5201.22     5498.66    275.82 o 
  13   1   2       46.05       -0.45     86.64 o 
  14   1   2     3060.66     2967.39    218.18 o 
  15   1   2      241.75       90.19    139.91 o 
  16   1   2      424.93      290.96    200.50 o 
  17   1   2      450.07       76.10    192.71 o 
 -17   2   2      252.94      135.42    212.41 o 
 -16   2   2     6291.93     7267.89    930.76 o 
 -15   2   2      583.42      275.58    146.27 o 
 -14   2   2    16313.35    17917.53    658.55 o 
 -13   2   2     3959.38     4202.88    292.15 o 
 -12   2   2    20505.58    22100.22    953.34 o 
 -11   2   2    12120.36    13633.83    399.49 o 
 -10   2   2    23493.02    25265.27    695.20 o 
  -9   2   2    34997.12    38221.27   1195.56 o 
  -8   2   2    21561.05    21847.54    489.08 o 
  -7   2   2    47273.14    44824.91    953.97 o 
  -6   2   2     9801.15     9361.37    501.71 o 
  -5   2   2    18554.01    18220.41    612.55 o 
  -4   2   2     2677.03     2765.94    253.65 o 
  -3   2   2       33.95       -9.21     49.76 o 
  -2   2   2     1008.89     1061.01    103.77 o 
  -1   2   2     1280.69     1253.56     93.47 o 
   0   2   2      245.93      347.40     71.66 o 
   1   2   2    10855.12    10887.85    415.75 o 
   2   2   2      261.38      154.74     83.55 o 
   3   2   2       32.69       27.70     94.29 o 
   4   2   2    26764.12    25110.91    835.76 o 
   5   2   2     9186.66     9001.86    259.44 o 
   6   2   2    40267.94    36201.86    798.86 o 
   7   2   2     9062.68     8538.03    250.53 o 
   8   2   2    34259.42    31951.27    755.88 o 
   9   2   2     5437.50     5948.33    208.29 o 
  10   2   2    29108.73    32097.11    771.44 o 
  11   2   2      130.91       99.60     72.74 o 
  12   2   2    26795.82    30361.95    870.85 o 
  13   2   2     1937.00     1999.90    240.36 o 
  14   2   2    11772.32    13302.86    624.74 o 
  15   2   2        4.15       82.12    142.49 o 
  16   2   2     5257.78     5909.67    456.47 o 
  17   2   2      205.81      184.66    214.66 o 
 -17   3   2     2205.80     2468.88    358.97 o 
 -16   3   2      619.11      484.06    176.48 o 
 -15   3   2     1605.48     1030.02    202.68 o 
 -14   3   2        2.21       29.13    121.64 o 
 -13   3   2     1002.17      928.23    162.02 o 
 -12   3   2      344.10      128.19    102.27 o 
 -11   3   2    10887.17    11695.07    474.67 o 
 -10   3   2     7173.74     8201.68    350.73 o 
  -9   3   2    23941.16    25078.71    650.44 o 
  -8   3   2    21518.89    22464.15    544.30 o 
  -7   3   2    40427.91    41214.17    964.26 o 
  -6   3   2    14061.95    13865.16    409.42 o 
  -5   3   2    10618.69     9747.87    301.00 o 
  -4   3   2     6397.54     6265.67    391.73 o 
  -3   3   2    41066.82    39713.07   1773.82 o 
  -2   3   2     7304.97     7597.43    340.10 o 
  -1   3   2     6020.25     6721.29    353.22 o 
   0   3   2    18127.52    14306.40    932.26 o 
   1   3   2   109226.34   104939.52   4495.15 o 
   2   3   2    16728.52    18031.94    843.94 o 
   3   3   2   203182.28   196352.34   5240.75 o 
   4   3   2    65533.11    63895.98   1765.00 o 
   5   3   2    82026.13    73625.04   1642.03 o 
   6   3   2    30139.42    30610.39    634.46 o 
   7   3   2    54419.12    51120.32   1357.32 o 
   8   3   2     6092.64     5973.49    236.31 o 
   9   3   2    12501.80    13623.21    372.18 o 
  10   3   2      141.17      179.13     61.09 o 
  11   3   2     2004.67     2333.84    150.39 o 
  12   3   2        0.56       -8.82     90.30 o 
  13   3   2     1579.89     1538.04    234.86 o 
  14   3   2     1804.59     1910.14    378.06 o 
  15   3   2     3759.90     3873.30    403.92 o 
  16   3   2     1425.09     1737.52    237.43 o 
  17   3   2     3462.49     3182.55    354.85 o 
 -17   4   2     4085.76     4767.72    354.87 o 
 -16   4   2     1927.51     1428.86    288.56 o 
 -15   4   2     5519.55     5655.31    395.63 o 
 -14   4   2    10180.73    10566.67    488.43 o 
 -13   4   2     1516.85     1394.89    258.78 o 
 -12   4   2    19391.84    21972.17    742.47 o 
 -11   4   2      335.31      273.36    116.34 o 
 -10   4   2    29449.89    31707.67    807.22 o 
  -9   4   2     1249.07     1085.43    117.35 o 
  -8   4   2    39407.52    37807.80    849.85 o 
  -7   4   2      615.72      671.89    113.66 o 
  -6   4   2    13105.93    12444.17    379.29 o 
  -5   4   2        3.04       -2.00     37.40 o 
  -4   4   2     1346.14     1459.30    136.36 o 
  -3   4   2       73.93       54.20     41.31 o 
  -2   4   2     6528.94     6695.07    301.03 o 
  -1   4   2     3352.79     3073.46    164.88 o 
   0   4   2     1849.65     2212.69    249.19 o 
   1   4   2      731.00      370.30    138.61 o 
   2   4   2    57152.22    57138.79   2798.43 o 
   3   4   2    57464.25    55634.01   1407.45 o 
   4   4   2     2955.53     3013.62    154.49 o 
   5   4   2     7337.09     7392.08    252.77 o 
   6   4   2    31408.57    28961.17    780.26 o 
   7   4   2      385.92      253.02     59.51 o 
   8   4   2    30149.26    28982.10    709.03 o 
   9   4   2    10984.15    11446.62    325.05 o 
  10   4   2    31781.96    33180.34    767.37 o 
  11   4   2     2928.08     3713.40    260.64 o 
  12   4   2    27489.69    28486.05    752.98 o 
  13   4   2     8907.92     9728.79    656.81 o 
  14   4   2     4163.13     4290.56    727.42 o 
  15   4   2     4182.95     4037.27    600.96 o 
  16   4   2      668.47      564.47    186.65 o 
  17   4   2     3755.05     3943.15    398.21 o 
 -17   5   2      934.85      694.45    193.92 o 
 -16   5   2     1260.55     1000.13    206.68 o 
 -15   5   2     1865.99     1575.08    225.22 o 
 -14   5   2     1499.89     1248.35    224.28 o 
 -13   5   2     6182.41     6406.52    365.64 o 
 -12   5   2      268.38      182.50    113.24 o 
 -11   5   2    18191.99    18669.73    643.52 o 
 -10   5   2     4584.98     4612.73    362.14 o 
  -9   5   2    10508.17    10616.52    408.67 o 
  -8   5   2    15497.76    14928.21    393.37 o 
  -7   5   2      222.93      250.62     69.45 o 
  -6   5   2    15057.83    13677.29    407.19 o 
  -5   5   2    27361.76    29941.41    764.44 o 
  -4   5   2    20830.47    19171.64    675.34 o 
  -3   5   2      363.71      223.98     60.63 o 
  -2   5   2     7586.80     7183.10    302.60 o 
  -1   5   2    46442.16    47112.30   1466.41 o 
   0   5   2     3230.08     3457.15    288.69 o 
   1   5   2      662.10      624.49     71.76 o 
   2   5   2    14225.99    14474.20    421.79 o 
   3   5   2    32357.86    31404.05    834.57 o 
   4   5   2    10325.47    10365.29    338.84 o 
   5   5   2    27415.44    28549.16    801.90 o 
   6   5   2     4930.35     4811.71    187.95 o 
   7   5   2     6140.70     5856.89    206.81 o 
   8   5   2     6186.16     6670.44    235.49 o 
   9   5   2     6905.08     7626.97    265.61 o 
  10   5   2       53.28       97.49     74.61 o 
  11   5   2     3032.51     3129.78    387.96 o 
  12   5   2     3841.32     4059.67    283.74 o 
  13   5   2      516.79      350.01    123.74 o 
  14   5   2      129.64        6.11    129.87 o 
  15   5   2       17.04       -3.52    140.88 o 
  16   5   2     1209.56      943.69    208.82 o 
  17   5   2        2.95     -190.41    175.38 o 
 -17   6   2        1.26     -122.48    176.77 o 
 -16   6   2       48.51       69.01    161.57 o 
 -15   6   2      173.90      136.82    130.42 o 
 -14   6   2       22.24       28.53    138.29 o 
 -13   6   2     2025.78     1541.96    247.52 o 
 -12   6   2     1579.77     1015.03    169.41 o 
 -11   6   2       16.61       70.29     90.96 o 
 -10   6   2     1998.00     1893.20    160.27 o 
  -9   6   2      364.03      197.50     70.97 o 
  -8   6   2     1852.98     1535.93    134.88 o 
  -7   6   2    32847.96    32744.20    799.09 o 
  -6   6   2    43303.79    43887.36   1103.13 o 
  -5   6   2    86925.16    85540.92   2042.31 o 
  -4   6   2    77947.38    75446.90   2339.07 o 
  -3   6   2   108267.70   108480.97   3311.26 o 
  -2   6   2   112095.31   106708.78   3255.11 o 
  -1   6   2   187138.03   177920.55   5346.22 o 
   0   6   2   134760.80   134175.50   4028.42 o 
   1   6   2   343989.72   331451.53   8760.61 o 
   2   6   2    45792.25    45871.70   1187.56 o 
   3   6   2   118204.76   116554.80   2889.58 o 
   4   6   2    50098.61    51987.59   1351.23 o 
   5   6   2    21651.74    20932.51    615.42 o 
   6   6   2    12331.55    12326.88    400.89 o 
   7   6   2     5599.87     5650.37    200.65 o 
   8   6   2       13.39       30.90     52.45 o 
   9   6   2     1674.28     1611.73    166.83 o 
  10   6   2      605.05      323.76     90.73 o 
  11   6   2     5882.17     6116.14    340.49 o 
  12   6   2     1123.76      931.03    142.84 o 
  13   6   2     2089.47     2233.97    231.94 o 
  14   6   2       30.73      -36.80    112.96 o 
  15   6   2      145.41       21.35    146.49 o 
  16   6   2      398.14      283.38    198.43 o 
  17   6   2      155.52      177.87    224.17 o 
 -17   7   2      814.31      897.35    449.14 o 
 -16   7   2       63.12       75.75    136.94 o 
 -15   7   2     2324.52     2362.89    287.64 o 
 -14   7   2     1511.27     1160.07    198.06 o 
 -13   7   2     2547.52     2394.19    241.77 o 
 -12   7   2     9568.50     9036.66    422.47 o 
 -11   7   2     3080.77     3318.00    214.69 o 
 -10   7   2    10140.47    10394.29    420.02 o 
  -9   7   2        3.11      132.53     80.63 o 
  -8   7   2    21674.39    21952.35    632.74 o 
  -7   7   2    12450.84    12370.90    360.47 o 
  -6   7   2    28947.24    30472.98    739.04 o 
  -5   7   2    21350.75    22454.73    595.76 o 
  -4   7   2    27066.67    28345.14    853.30 o 
  -3   7   2     8102.66     7879.38    343.30 o 
  -2   7   2       51.71       38.79     43.64 o 
  -1   7   2     9914.57    10362.79    363.11 o 
   0   7   2     1293.77     1096.67    114.27 o 
   1   7   2      965.73     1053.92    103.40 o 
   2   7   2     3680.42     3061.83    161.96 o 
   3   7   2     3413.93     3127.50    170.13 o 
   4   7   2     1607.05     1292.60    115.50 o 
   5   7   2    35386.42    36885.20   1013.01 o 
   6   7   2    45132.91    45017.89   1176.10 o 
   7   7   2     4404.38     4285.08    199.36 o 
   8   7   2    17807.72    17725.52    456.44 o 
   9   7   2      250.87      142.47     66.33 o 
  10   7   2     4797.05     4497.19    225.25 o 
  11   7   2      225.46      122.59     90.61 o 
  12   7   2      353.89      293.49    117.69 o 
  13   7   2     2191.64     1964.61    237.19 o 
  14   7   2        5.93       31.97    140.98 o 
  15   7   2     1493.13     1488.64    220.26 o 
  16   7   2      476.40      359.85    197.41 o 
  17   7   2      289.19      149.24    472.04 o 
 -17   8   2     3087.20     2882.44    553.22 o 
 -16   8   2     2427.20     2369.32    260.53 o 
 -15   8   2     5470.45     6229.65    466.11 o 
 -14   8   2      218.75      200.37    156.83 o 
 -13   8   2    12220.96    12849.20    926.60 o 
 -12   8   2      211.85       31.42    133.58 o 
 -11   8   2    21100.02    21972.78    681.01 o 
 -10   8   2       33.87       46.22     88.00 o 
  -9   8   2    25450.26    25386.01    727.95 o 
  -8   8   2      185.02       58.83     62.89 o 
  -7   8   2    26923.01    28087.53    701.23 o 
  -6   8   2        9.33       52.51     55.79 o 
  -5   8   2     4137.79     4104.74    225.91 o 
  -4   8   2     2929.84     3443.52    200.78 o 
  -3   8   2      476.93      431.90     87.12 o 
  -2   8   2      204.69      221.07     68.41 o 
  -1   8   2     2700.56     2906.18    223.44 o 
   0   8   2     1816.31     1976.24    240.69 o 
   1   8   2     1119.97     1216.28    132.96 o 
   2   8   2      341.92      383.32     87.91 o 
   3   8   2     1623.51     1334.59    120.10 o 
   4   8   2     5414.47     5805.71    256.48 o 
   5   8   2    20914.21    21002.91    635.99 o 
   6   8   2      426.60      213.53     68.38 o 
   7   8   2    19618.50    19553.75    840.15 o 
   8   8   2      746.73      697.87    106.53 o 
   9   8   2    47701.34    48385.36   1188.73 o 
  10   8   2     4846.52     4566.00    271.18 o 
  11   8   2    34371.03    37678.91   1428.17 o 
  12   8   2     3086.21     3555.62    289.31 o 
  13   8   2    16097.52    17816.20   1067.38 o 
  14   8   2     2320.88     2386.18    614.86 o 
  15   8   2     4870.41     4737.83    440.68 o 
  16   8   2     3605.05     3787.38    323.57 o 
 -17   9   2       37.13     -113.12    193.72 o 
 -16   9   2     2167.71     1628.97    331.57 o 
 -15   9   2        7.71      -52.03    186.04 o 
 -14   9   2      520.24      554.24    245.79 o 
 -13   9   2       23.19      -39.83    184.83 o 
 -12   9   2     1361.23     1043.09    268.91 o 
 -11   9   2      166.97      153.46    104.48 o 
 -10   9   2    16383.54    16502.41    548.11 o 
  -9   9   2     1813.07     1808.27    170.51 o 
  -8   9   2    40632.85    42166.86   1097.86 o 
  -7   9   2     2911.75     3255.35    221.95 o 
  -6   9   2    87170.34    92373.67   2130.16 o 
  -5   9   2      588.19      491.19     95.12 o 
  -4   9   2    65433.61    67294.78   1905.93 o 
  -3   9   2      816.69      756.32    127.42 o 
  -2   9   2     2928.12     3449.80    234.37 o 
  -1   9   2     1982.98     1783.21    168.30 o 
   0   9   2    29729.48    31114.42   1067.45 o 
   1   9   2     2181.04     2106.93    198.82 o 
   2   9   2    61271.24    60711.79   1583.34 o 
   3   9   2      531.72      927.40    248.93 o 
   4   9   2   133743.31   135249.91   3383.77 o 
   5   9   2        4.49       20.56     57.77 o 
   6   9   2    81708.09    84141.48   2180.51 o 
   7   9   2      830.73      864.07    108.80 o 
   8   9   2    25959.45    26673.88    786.60 o 
   9   9   2      824.43      797.89    135.52 o 
  10   9   2     4813.09     4641.79    276.54 o 
  11   9   2     1263.48     1040.02    161.10 o 
  12   9   2        3.62      -58.56    114.60 o 
  13   9   2      186.81      239.65    153.26 o 
  14   9   2     2013.08     1199.04    294.11 o 
  15   9   2      211.31      254.23    205.49 o 
  16   9   2     4366.93     4436.06    623.51 o 
 -16  10   2      351.85      280.03    231.87 o 
 -15  10   2     5345.41     6243.83    571.05 o 
 -14  10   2      168.54       69.08    205.00 o 
 -13  10   2    10704.30    11311.17    725.20 o 
 -12  10   2      941.94      694.17    200.34 o 
 -11  10   2    26131.98    26295.42    972.08 o 
 -10  10   2     2563.00     2571.87    237.35 o 
  -9  10   2    23223.92    24135.15    811.94 o 
  -8  10   2     8918.94     9704.16    416.34 o 
  -7  10   2     9797.18     9188.98    529.50 o 
  -6  10   2    15015.54    15230.90    450.82 o 
  -5  10   2     8284.76     8403.34    450.79 o 
  -4  10   2    23570.54    24226.70    779.79 o 
  -3  10   2    17164.88    18576.49    622.93 o 
  -2  10   2    10403.63    11041.25    416.11 o 
  -1  10   2     1079.94     1057.48    146.71 o 
   0  10   2      497.56      386.66     97.60 o 
   1  10   2       16.23      -33.01     58.04 o 
   2  10   2       63.92       -5.41     50.85 o 
   3  10   2     2919.94     2337.44    237.52 o 
   4  10   2    14716.01    16327.69    535.14 o 
   5  10   2    24832.99    24455.39    741.07 o 
   6  10   2     4482.53     4606.13    258.95 o 
   7  10   2    20582.39    21337.23    603.93 o 
   8  10   2     2387.87     2252.05    194.33 o 
   9  10   2    18830.44    19460.71    634.81 o 
  10  10   2       79.95       61.51    109.32 o 
  11  10   2    35840.25    36218.16   1698.70 o 
  12  10   2      383.07      100.34    131.66 o 
  13  10   2    18346.51    18819.99    726.35 o 
  14  10   2      117.33       78.75    179.67 o 
  15  10   2     5535.61     6289.85    492.20 o 
  16  10   2      354.33      321.81    209.29 o 
 -16  11   2        5.91      -53.79    262.16 o 
 -15  11   2     2418.07     2235.96    409.84 o 
 -14  11   2      457.58      245.33    228.31 o 
 -13  11   2     3365.54     2769.01    382.05 o 
 -12  11   2     1098.46     1382.96    215.56 o 
 -11  11   2     2932.81     2978.04    276.24 o 
 -10  11   2     8716.17     8452.97    479.63 o 
  -9  11   2      281.23      234.28    113.12 o 
  -8  11   2    10160.46     9632.17    416.03 o 
  -7  11   2     2077.61     2092.75    159.64 o 
  -6  11   2    11656.66    12364.96    392.98 o 
  -5  11   2    10472.87    11241.36    449.19 o 
  -4  11   2    16889.91    17668.12    619.92 o 
  -3  11   2    27776.41    30245.74    950.15 o 
  -2  11   2     4320.51     4608.39    257.87 o 
  -1  11   2    14905.85    16099.38    640.34 o 
   0  11   2      144.19       91.33     74.68 o 
   1  11   2      835.68      860.88    135.39 o 
   2  11   2    13284.62    13278.71    459.81 o 
   3  11   2     3572.81     3908.08    229.17 o 
   4  11   2    26743.75    26453.64    867.05 o 
   5  11   2       91.20       23.36     72.77 o 
   6  11   2    20044.43    21109.18    677.85 o 
   7  11   2        2.72       -5.47     66.45 o 
   8  11   2    10269.69    11094.39    397.55 o 
   9  11   2      517.91      324.84    105.30 o 
  10  11   2     8950.38     9524.73    632.26 o 
  11  11   2      966.40      881.66    285.43 o 
  12  11   2      128.04       91.35    147.19 o 
  13  11   2     1985.73     1557.27    223.68 o 
  14  11   2       31.18     -118.84    163.76 o 
  15  11   2     2074.64     1468.85    283.17 o 
  16  11   2      253.63       66.82    241.85 o 
 -16  12   2      234.04      817.51    404.81 o 
 -15  12   2      347.18      229.41    245.02 o 
 -14  12   2      337.16      399.60    252.65 o 
 -13  12   2       22.22       74.23    222.97 o 
 -12  12   2     1940.77     1470.82    223.13 o 
 -11  12   2        1.55     -129.37    120.44 o 
 -10  12   2     2259.31     2075.76    224.25 o 
  -9  12   2     7553.67     7445.76    399.41 o 
  -8  12   2       53.88       68.37     96.76 o 
  -7  12   2    40752.39    42105.90   1163.13 o 
  -6  12   2     6677.32     6653.63    332.55 o 
  -5  12   2    62448.14    59998.13   1973.91 o 
  -4  12   2    27152.67    29695.35    951.35 o 
  -3  12   2   137280.80   129276.27   3575.14 o 
  -2  12   2    44179.44    45139.77   1852.20 o 
  -1  12   2   224510.66   216700.61   6975.55 o 
   0  12   2    19167.44    17550.45    699.55 o 
   1  12   2   266364.03   261553.27   7875.86 o 
   2  12   2    11781.86    12014.73    471.81 o 
   3  12   2   100986.03    93128.75   2403.30 o 
   4  12   2      541.71      436.70     96.06 o 
   5  12   2    15255.53    14509.54    512.81 o 
   6  12   2       83.69       96.58     78.05 o 
   7  12   2      209.61      151.53     87.80 o 
   8  12   2      296.10      186.08     92.40 o 
   9  12   2     1013.38     1036.42    164.07 o 
  10  12   2     2523.00     2368.38    243.24 o 
  11  12   2     2834.54     3006.49    284.22 o 
  12  12   2     1179.20     1102.55    213.13 o 
  13  12   2      930.63      591.96    244.22 o 
  14  12   2      422.10      315.79    233.84 o 
  15  12   2       26.67      -44.87    222.20 o 
  16  12   2      251.83      129.96    300.12 o 
 -16  13   2      323.84      -38.41    384.62 o 
 -15  13   2     2234.35     2653.40    438.68 o 
 -14  13   2      378.34       25.97    237.54 o 
 -13  13   2     4232.01     4954.23    513.40 o 
 -12  13   2       14.78     -186.57    146.75 o 
 -11  13   2     3154.39     2970.50    282.27 o 
 -10  13   2      383.84      330.02    142.65 o 
  -9  13   2     2246.50     1972.13    212.01 o 
  -8  13   2     7622.05     8189.13    383.48 o 
  -7  13   2     1264.87     1104.15    137.98 o 
  -6  13   2    15834.26    15772.73    614.56 o 
  -5  13   2      206.32      209.69     94.08 o 
  -4  13   2     8202.52     8234.40    383.71 o 
  -3  13   2      116.07       28.56     78.79 o 
  -2  13   2     1145.02      763.61    128.57 o 
  -1  13   2      280.97      153.32     80.31 o 
   0  13   2      864.50      623.71    137.90 o 
   1  13   2      573.53      308.24    107.30 o 
   2  13   2     4312.05     4262.44    291.34 o 
   3  13   2      346.18      341.23     95.25 o 
   4  13   2    13972.88    12878.83    475.49 o 
   5  13   2    13232.05    13651.49    502.27 o 
   6  13   2    14264.50    14221.04    523.53 o 
   7  13   2     2866.51     3339.26    249.92 o 
   8  13   2     2642.27     2414.79    222.03 o 
   9  13   2     2417.18     2124.82    222.87 o 
  10  13   2      283.96      134.89    119.56 o 
  11  13   2     1771.80     1595.17    363.01 o 
  12  13   2       60.15       24.57    145.66 o 
  13  13   2     2123.63     1906.62    260.91 o 
  14  13   2      659.34      687.85    245.30 o 
  15  13   2      508.77      180.22    248.85 o 
 -15  14   2     4905.40     5937.28    667.45 o 
 -14  14   2     2670.87     2240.09    656.11 o 
 -13  14   2     6578.78     7702.51    638.06 o 
 -12  14   2     4652.07     4678.02    369.78 o 
 -11  14   2     5636.34     5965.24    391.73 o 
 -10  14   2    15987.71    16016.42    804.99 o 
  -9  14   2     2726.78     2623.59    244.90 o 
  -8  14   2     8048.53     7844.13    365.54 o 
  -7  14   2     2468.98     2746.42    261.25 o 
  -6  14   2    12773.29    12802.23    495.50 o 
  -5  14   2       62.05       22.35     81.79 o 
  -4  14   2      413.37      359.35    103.62 o 
  -3  14   2       56.92      109.91     83.76 o 
  -2  14   2       55.05        6.29     75.51 o 
  -1  14   2     1227.37     1030.19    186.89 o 
   0  14   2     2078.75     2476.67    454.29 o 
   1  14   2     1879.86     2458.61    291.58 o 
   2  14   2      240.29      303.71    110.20 o 
   3  14   2     3844.65     3157.96    350.84 o 
   4  14   2     2027.49     1801.70    181.97 o 
   5  14   2    19343.94    19338.40    656.88 o 
   6  14   2     4998.64     5009.39    349.44 o 
   7  14   2     8087.20     8432.72    407.34 o 
   8  14   2    12962.66    13272.95    612.68 o 
   9  14   2    11443.85    11977.12    567.34 o 
  10  14   2     8025.68     7865.96    438.60 o 
  11  14   2    16893.71    19697.68    764.09 o 
  12  14   2     3650.54     4063.17    347.26 o 
  13  14   2    11469.63    13285.07    830.06 o 
  14  14   2     1354.37      534.67    214.20 o 
  15  14   2     5650.41     4554.46    626.14 o 
 -15  15   2      157.85     -284.65    399.89 o 
 -14  15   2      348.11      245.07    286.21 o 
 -13  15   2      504.61      402.68    225.97 o 
 -12  15   2       48.49       56.32    173.21 o 
 -11  15   2     3069.45     2513.40    275.92 o 
 -10  15   2     3304.85     3094.15    309.68 o 
  -9  15   2    17526.27    18285.29    690.65 o 
  -8  15   2     8325.02     8368.77    575.21 o 
  -7  15   2    12179.02    12175.11    552.61 o 
  -6  15   2    15609.11    16247.65    590.38 o 
  -5  15   2    15549.21    15045.65    595.95 o 
  -4  15   2     5891.51     5327.34    326.16 o 
  -3  15   2     6835.74     7924.54    400.71 o 
  -2  15   2     1570.32     1274.65    164.47 o 
  -1  15   2      717.86      409.93    108.44 o 
   0  15   2       51.99       -4.97     88.52 o 
   1  15   2     1881.67     1651.67    222.89 o 
   2  15   2     4771.94     4493.47    303.91 o 
   3  15   2    26731.43    25971.22    826.95 o 
   4  15   2    10552.54     9667.24    475.39 o 
   5  15   2    28370.43    29596.81    919.59 o 
   6  15   2    19674.74    21384.37    724.71 o 
   7  15   2    27011.27    27878.93   1034.55 o 
   8  15   2    17393.04    19008.43    687.57 o 
   9  15   2     3890.15     4160.84    511.08 o 
  10  15   2     1347.86     1150.71    412.28 o 
  11  15   2       53.30      -54.39    133.01 o 
  12  15   2      638.31      292.80    174.69 o 
  13  15   2      995.44      668.33    209.16 o 
  14  15   2      898.43      447.72    199.99 o 
  15  15   2     1732.01     1883.11    473.48 o 
 -15  16   2     1280.82     1051.93    535.32 o 
 -14  16   2     3237.10     3848.56    649.66 o 
 -13  16   2     6676.02     6042.32    449.25 o 
 -12  16   2     3248.13     4308.17    655.93 o 
 -11  16   2     9612.20    11281.85   1071.85 o 
 -10  16   2     5237.21     4824.27    355.58 o 
  -9  16   2    12334.56    12584.12    616.57 o 
  -8  16   2      379.31      333.43    163.36 o 
  -7  16   2    16259.46    17615.26    707.89 o 
  -6  16   2      198.39       35.49     92.59 o 
  -5  16   2     3891.37     3854.29    293.82 o 
  -4  16   2        1.01        3.92     83.17 o 
  -3  16   2     2598.70     2532.00    267.19 o 
  -2  16   2     3010.72     3372.76    278.43 o 
  -1  16   2      516.17      302.42    108.80 o 
   0  16   2      450.23      260.82    119.88 o 
   1  16   2      361.07      105.84     94.72 o 
   2  16   2        2.97      -16.69     79.63 o 
   3  16   2     5692.10     6052.64    527.64 o 
   4  16   2     4226.46     3959.52    401.68 o 
   5  16   2    11939.09    12470.12    666.16 o 
   6  16   2     1532.78     1302.35    195.02 o 
   7  16   2    18033.13    18960.24    684.77 o 
   8  16   2    13394.17    14481.78    591.20 o 
   9  16   2    16218.52    18070.98    893.85 o 
  10  16   2     6470.54     6529.95    636.26 o 
  11  16   2     8194.05     8294.00    797.76 o 
  12  16   2     7496.43     7612.91    492.06 o 
  13  16   2     2194.20     1746.46    350.75 o 
  14  16   2     4843.09     4821.43    470.85 o 
 -14  17   2     3391.17     2971.56    570.32 o 
 -13  17   2        0.07        9.29    201.50 o 
 -12  17   2     4356.14     5470.33    423.77 o 
 -11  17   2      116.51      328.14    181.98 o 
 -10  17   2     3207.40     3534.69    384.01 o 
  -9  17   2     2875.84     3150.03    318.41 o 
  -8  17   2     2229.40     1547.30    319.03 o 
  -7  17   2    32901.21    35021.74   1200.22 o 
  -6  17   2      517.56      422.27    130.03 o 
  -5  17   2     3753.05     4587.64    329.98 o 
  -4  17   2       62.68        0.64     95.66 o 
  -3  17   2     3251.62     3427.82    284.39 o 
  -2  17   2     1059.39      614.28    216.77 o 
  -1  17   2       41.09      166.40    102.07 o 
   0  17   2     1536.79     1469.46    219.13 o 
   1  17   2     2344.61     2489.38    281.71 o 
   2  17   2      338.61      134.63     90.47 o 
   3  17   2    12018.50    12268.70    550.41 o 
   4  17   2     4844.62     4538.56    466.69 o 
   5  17   2    12064.71    12264.60    525.16 o 
   6  17   2     3950.04     3754.15    328.27 o 
   7  17   2    13413.87    13792.90    689.14 o 
   8  17   2     2751.06     2536.14    274.94 o 
   9  17   2     7462.23     7850.22    480.26 o 
  10  17   2       96.39      -88.53    132.35 o 
  11  17   2       65.19      -27.03    146.42 o 
  12  17   2     1142.83     1076.73    258.56 o 
  13  17   2      248.47      138.27    187.66 o 
  14  17   2      965.50      480.59    265.13 o 
 -14  18   2     1141.33      965.25    556.00 o 
 -13  18   2      144.27      103.84    207.09 o 
 -12  18   2     2414.20     2014.54    286.29 o 
 -11  18   2       91.22      179.20    196.78 o 
 -10  18   2       66.60      -20.34    174.01 o 
  -9  18   2      341.63       61.23    145.08 o 
  -8  18   2     1736.69     1249.26    215.66 o 
  -7  18   2      750.13      619.42    165.47 o 
  -6  18   2    24558.48    25273.38    849.88 o 
  -5  18   2     8540.94     9226.41    634.25 o 
  -4  18   2    52329.71    54497.49   1682.34 o 
  -3  18   2    12398.77    13473.31    587.47 o 
  -2  18   2    88718.24    94378.03   2736.26 o 
  -1  18   2    10983.00    11295.56    529.99 o 
   0  18   2   101092.84   104091.46   3361.55 o 
   1  18   2    11377.50    12613.97    576.07 o 
   2  18   2    89619.87    89890.98   2413.18 o 
   3  18   2     3181.49     3254.40    286.48 o 
   4  18   2    31733.42    33972.78   1062.96 o 
   5  18   2     1194.94     1166.65    179.99 o 
   6  18   2      437.05      334.06    129.95 o 
   7  18   2     2646.90     2642.23    260.77 o 
   8  18   2       85.54      -37.75    118.03 o 
   9  18   2      194.36      107.14    140.51 o 
  10  18   2     4066.79     4426.14    380.80 o 
  11  18   2      187.75       41.46    168.51 o 
  12  18   2     2400.51     2525.12    369.64 o 
  13  18   2      265.90      249.35    235.65 o 
 -13  19   2      479.48      208.94    242.99 o 
 -12  19   2     3127.85     2829.99    482.40 o 
 -11  19   2     1986.21     1859.30    326.30 o 
 -10  19   2      936.07      513.90    223.43 o 
  -9  19   2     4775.87     5593.13    506.37 o 
  -8  19   2       62.86       65.08    141.97 o 
  -7  19   2    12862.57    11509.07    586.50 o 
  -6  19   2     1641.36     1211.76    210.27 o 
  -5  19   2     1817.79     1718.51    227.88 o 
  -4  19   2     1127.70      466.07    148.14 o 
  -3  19   2     1289.55      928.23    179.04 o 
  -2  19   2     1269.09      898.17    243.96 o 
  -1  19   2        0.16       46.32    101.94 o 
   0  19   2     1575.91     1251.89    219.82 o 
   1  19   2     7885.80     7442.21    442.93 o 
   2  19   2      345.43      266.21    117.37 o 
   3  19   2     6837.91     6831.39    399.14 o 
   4  19   2        2.76      -40.65     99.13 o 
   5  19   2     5214.79     5594.40    404.00 o 
   6  19   2     1237.11      574.58    197.34 o 
   7  19   2     3888.35     3909.75    350.73 o 
   8  19   2      113.46      -11.69    133.96 o 
   9  19   2     5290.05     5183.53    413.18 o 
  10  19   2      228.85      108.05    160.62 o 
  11  19   2      420.42      402.18    210.28 o 
  12  19   2     1311.96      766.40    258.26 o 
  13  19   2        7.88       -6.69    279.62 o 
 -13  20   2       77.71      -63.45    285.20 o 
 -12  20   2     7359.21     8612.83   1106.40 o 
 -11  20   2      507.39      100.30    212.61 o 
 -10  20   2     6242.68     6432.22   1125.88 o 
  -9  20   2     1592.53     1500.36    246.79 o 
  -8  20   2     3240.36     3359.76    337.98 o 
  -7  20   2      841.62      271.35    172.17 o 
  -6  20   2     2889.67     1969.75    256.77 o 
  -5  20   2      475.26       20.48    120.37 o 
  -4  20   2      243.60       71.17    116.27 o 
  -3  20   2      344.23       70.41    119.82 o 
  -2  20   2       81.09       11.42    106.76 o 
  -1  20   2     1061.70      599.96    157.83 o 
   0  20   2      258.85       85.61    124.99 o 
   1  20   2     4728.10     4905.46    376.52 o 
   2  20   2      363.14      244.87    125.91 o 
   3  20   2     3632.20     4282.84    397.69 o 
   4  20   2     6608.73     6569.06    403.36 o 
   5  20   2      338.77      136.88    122.99 o 
   6  20   2    10222.33    10198.39    680.40 o 
   7  20   2       39.52       19.20    133.03 o 
   8  20   2    18566.15    17732.93    776.86 o 
   9  20   2      278.87       94.94    156.99 o 
  10  20   2    11632.92    13159.18    677.60 o 
  11  20   2        0.09       31.58    194.15 o 
  12  20   2    10763.87     9795.30    838.04 o 
 -12  21   2      235.74      203.64    370.87 o 
 -11  21   2     2615.73     2859.00    406.30 o 
 -10  21   2     1150.23     1175.66    299.34 o 
  -9  21   2     4893.21     4854.95    601.94 o 
  -8  21   2     2477.84     2741.56    323.18 o 
  -7  21   2    12497.20    12725.99    647.93 o 
  -6  21   2     3095.61     3274.68    336.86 o 
  -5  21   2    25298.51    25958.14    973.21 o 
  -4  21   2       16.94      106.24    125.11 o 
  -3  21   2     5512.27     5112.48    427.55 o 
  -2  21   2      729.78      352.99    159.84 o 
  -1  21   2       20.98      132.22    135.85 o 
   0  21   2      251.96      127.11    140.72 o 
   1  21   2    13122.13    12463.41    615.52 o 
   2  21   2     3850.24     4232.14    375.71 o 
   3  21   2    31266.99    33597.34   1091.36 o 
   4  21   2     2455.43     2205.29    255.93 o 
   5  21   2    19303.99    22552.90    826.99 o 
   6  21   2     2281.64     1821.13    237.61 o 
   7  21   2    15525.39    16685.48    699.61 o 
   8  21   2     2811.42     2874.86    330.22 o 
   9  21   2     4069.22     4835.79    419.47 o 
  10  21   2      193.28      212.74    180.83 o 
  11  21   2      381.28        1.27    202.96 o 
  12  21   2       15.51       68.79    276.12 o 
 -11  22   2      379.44      433.92    273.35 o 
 -10  22   2    10025.61    11440.03    659.65 o 
  -9  22   2     1080.68      917.72    232.88 o 
  -8  22   2     8520.44     9241.06    571.30 o 
  -7  22   2     1536.28     1577.90    505.82 o 
  -6  22   2     6585.78     6842.23    535.69 o 
  -5  22   2     7619.38     7726.66    455.90 o 
  -4  22   2     1736.27     1862.15    261.13 o 
  -3  22   2     1244.14      725.77    176.94 o 
  -2  22   2     2448.30     2335.88    273.86 o 
  -1  22   2     2276.50     2889.36    316.05 o 
   0  22   2       12.43       29.95    127.41 o 
   1  22   2      266.20      243.26    143.60 o 
   2  22   2      949.38      553.80    172.23 o 
   3  22   2       96.75        5.42    119.22 o 
   4  22   2     7892.22     7425.58    457.71 o 
   5  22   2      478.38      388.50    157.44 o 
   6  22   2     8175.87     7153.49    450.86 o 
   7  22   2      397.66      206.21    171.12 o 
   8  22   2    10236.02    10958.91    679.31 o 
   9  22   2       44.49      197.51    167.14 o 
  10  22   2     9890.98    10887.76    643.13 o 
  11  22   2      203.57      268.49    298.12 o 
 -11  23   2     1991.73     1224.82    532.97 o 
 -10  23   2       23.90      -65.60    174.84 o 
  -9  23   2     4205.30     3476.11    374.43 o 
  -8  23   2     1114.86      750.69    218.52 o 
  -7  23   2     3034.32     2803.87    327.77 o 
  -6  23   2     2647.65     3154.84    348.31 o 
  -5  23   2     1152.05      873.98    202.71 o 
  -4  23   2     4284.30     3863.25    361.31 o 
  -3  23   2     1430.40     1059.12    222.76 o 
  -2  23   2     1540.26     1727.42    305.19 o 
  -1  23   2       36.64      141.08    141.99 o 
   0  23   2        5.43       69.51    136.49 o 
   1  23   2     5041.46     5152.02    389.84 o 
   2  23   2     4352.55     4442.30    419.33 o 
   3  23   2     1750.97     1298.62    217.56 o 
   4  23   2     2320.67     1958.47    259.83 o 
   5  23   2     4925.21     5387.18    411.49 o 
   6  23   2     1678.56     1973.79    269.80 o 
   7  23   2     5908.56     5996.65    471.22 o 
   8  23   2      373.81      137.19    177.69 o 
   9  23   2     2261.83     1885.02    291.28 o 
  10  23   2      167.00      240.68    288.37 o 
 -10  24   2      220.51      301.89    467.02 o 
  -9  24   2      125.20       90.87    194.37 o 
  -8  24   2     2713.75     2313.10    312.43 o 
  -7  24   2      677.84      713.36    203.10 o 
  -6  24   2    10570.64    12586.58    859.18 o 
  -5  24   2     5889.51     6754.29    505.62 o 
  -4  24   2    23627.32    26375.55   1029.48 o 
  -3  24   2    14008.37    14685.18    717.91 o 
  -2  24   2    33251.21    37150.89   1331.49 o 
  -1  24   2    17968.52    20862.59    884.81 o 
   0  24   2    36311.19    40863.60   1621.31 o 
   1  24   2    20112.01    21779.65    875.57 o 
   2  24   2    28226.35    30071.47   1054.28 o 
   3  24   2     6333.52     6412.58    501.39 o 
   4  24   2    13214.81    14863.75    681.40 o 
   5  24   2     1938.22     1689.21    262.74 o 
   6  24   2     2410.03     2315.05    294.29 o 
   7  24   2      152.18      -37.42    154.12 o 
   8  24   2       39.44     -128.78    158.18 o 
   9  24   2     1156.41     1107.49    391.66 o 
  -9  25   2      373.93      113.69    396.49 o 
  -8  25   2     1479.40     1008.15    243.45 o 
  -7  25   2     1009.96      501.07    209.37 o 
  -6  25   2     1264.42     1166.84    276.84 o 
  -5  25   2     3068.97     2716.16    343.15 o 
  -4  25   2      340.00      130.83    168.65 o 
  -3  25   2     2179.12     2119.11    291.44 o 
  -2  25   2      101.63      177.94    169.77 o 
  -1  25   2       79.59      146.60    155.43 o 
   0  25   2      452.67      506.65    188.29 o 
   1  25   2        6.97       59.74    135.58 o 
   2  25   2     2311.30     2044.39    280.90 o 
   3  25   2     1890.88     1642.59    255.34 o 
   4  25   2     3429.41     3878.04    400.14 o 
   5  25   2     2765.92     2244.96    391.37 o 
   6  25   2     3939.40     3697.14    384.28 o 
   7  25   2     1886.45     1544.89    314.40 o 
   8  25   2     1212.31      732.25    319.16 o 
   9  25   2       84.91       35.94    285.07 o 
  -8  26   2      467.47      608.05    501.72 o 
  -7  26   2     2448.13     2643.08    344.75 o 
  -6  26   2      116.38      122.01    188.01 o 
  -5  26   2       98.63       85.39    172.21 o 
  -4  26   2      530.35      503.68    198.39 o 
  -3  26   2      764.01      395.93    183.75 o 
  -2  26   2      192.90      230.85    188.93 o 
  -1  26   2      811.07      495.28    201.60 o 
   0  26   2      774.01      492.16    174.96 o 
   1  26   2      158.09      111.36    152.88 o 
   2  26   2     2941.93     2635.11    388.96 o 
   3  26   2       73.51      378.04    175.63 o 
   4  26   2     1033.23     1104.95    243.16 o 
   5  26   2      349.04      209.26    173.91 o 
   6  26   2     2586.31     2323.97    338.18 o 
   7  26   2     3488.07     3700.93    576.81 o 
  -6  27   2     8556.81    10176.33    871.90 o 
  -5  27   2      318.82      170.10    206.38 o 
  -4  27   2     4886.87     5254.87    439.68 o 
  -3  27   2       79.55       74.07    186.43 o 
  -2  27   2      915.83      845.03    240.65 o 
  -1  27   2      488.52      211.91    175.63 o 
   0  27   2      523.90      393.38    176.52 o 
   1  27   2      323.46      165.65    165.42 o 
   2  27   2     6432.55     7010.17    507.32 o 
   3  27   2      511.07      528.16    209.34 o 
   4  27   2    13990.54    17533.98    888.67 o 
   5  27   2     1267.53      466.51    263.52 o 
   6  27   2    10789.07    12667.79   1022.55 o 
  -5  28   2      216.05       70.97    435.22 o 
  -4  28   2     2867.85     2964.75    442.18 o 
  -3  28   2       30.60       -4.04    192.84 o 
  -2  28   2     1343.11     1464.05    305.18 o 
  -1  28   2       18.59       46.66    174.85 o 
   0  28   2     1083.00      703.89    205.87 o 
   1  28   2        8.43        8.79    167.14 o 
   2  28   2     1790.38     1410.18    250.85 o 
   3  28   2      658.25      146.41    280.81 o 
   4  28   2     1455.40      739.40    322.22 o 
  -2  29   2      233.65      314.58    402.53 o 
  -1  29   2      352.98      675.07    334.12 o 
   0  29   2      591.90      562.57    257.65 o 
   1  29   2       10.14      106.10    302.00 o 
 -17   0   3       37.22      -56.83    248.79 o 
 -15   0   3     1403.58     1045.56    574.23 o 
 -13   0   3       18.53       30.36    155.70 o 
 -11   0   3       43.81      -20.38    155.94 o 
  -9   0   3      429.39     1045.45    389.07 o 
  -7   0   3   144640.00   155339.14   4269.41 o 
  -5   0   3   270598.03   246117.86  15012.61 o 
  -3   0   3   179318.23   165722.28  10105.59 o 
  -1   0   3   580068.50   467385.88  27906.59 o 
   1   0   3   204524.42   177037.88  10591.66 o 
   3   0   3   100508.91    98972.16   4211.61 o 
   5   0   3    18267.53    15768.95    533.08 o 
   7   0   3     1607.04     1667.61    155.30 o 
   9   0   3     6899.29     7370.76    364.15 o 
  11   0   3     2655.79     3718.57    277.00 o 
  13   0   3     5678.43     6486.65    559.78 o 
  15   0   3       63.00      -66.96    162.71 o 
  17   0   3      583.27      492.76    342.22 o 
 -17   1   3     1452.69      976.85    262.04 o 
 -16   1   3      133.98      247.53    181.52 o 
 -15   1   3     3922.72     5318.89    454.52 o 
 -14   1   3      509.10      333.72    131.49 o 
 -13   1   3     5406.11     6161.19    343.83 o 
 -12   1   3      551.88      316.67    118.46 o 
 -11   1   3     2690.27     3048.69    206.48 o 
 -10   1   3     4035.84     4539.60    310.71 o 
  -9   1   3     1905.49     1947.43    132.65 o 
  -8   1   3    10446.99    11421.41    332.48 o 
  -7   1   3     6221.16     6436.75    222.56 o 
  -6   1   3    21663.46    20156.23    843.73 o 
  -5   1   3       45.49      -22.77     68.41 o 
  -4   1   3    59119.33    54856.77   2589.68 o 
  -3   1   3    10622.87    11939.94    638.45 o 
  -2   1   3    24923.77    26476.82   1207.12 o 
  -1   1   3    12946.69    13777.65    631.00 o 
   0   1   3     4184.05     4280.59    309.27 o 
   1   1   3     1355.67     1355.76    135.35 o 
   2   1   3    90145.16    66736.27   4136.30 o 
   3   1   3    17169.34    17736.30    987.46 o 
   4   1   3    41988.40    38521.45   1246.56 o 
   5   1   3     2806.72     2802.50    120.29 o 
   6   1   3    25972.11    24600.33    674.38 o 
   7   1   3      872.07      901.23     81.00 o 
   8   1   3    11983.31    11594.25    422.66 o 
   9   1   3     1848.77     1959.04    151.26 o 
  10   1   3     5774.52     5994.82    237.73 o 
  11   1   3      293.57      210.95     75.73 o 
  12   1   3      217.64      172.06     90.94 o 
  13   1   3     1253.93     1049.78    223.44 o 
  14   1   3      511.61      391.94    123.82 o 
  15   1   3     1343.71      889.67    210.06 o 
  16   1   3      287.73      315.36    160.86 o 
  17   1   3       58.46      180.59    209.68 o 
 -17   2   3     5317.09     6170.70    581.39 o 
 -16   2   3      110.68      161.95    192.60 o 
 -15   2   3     7803.10     9066.45    772.99 o 
 -14   2   3     1822.75     1676.30    204.66 o 
 -13   2   3    19830.16    20035.04    698.53 o 
 -12   2   3     2752.19     3144.05    248.95 o 
 -11   2   3    14143.65    15148.55    672.54 o 
 -10   2   3    32705.16    35425.21    956.95 o 
  -9   2   3    20437.47    22017.03    565.10 o 
  -8   2   3    47983.86    52116.11   1108.84 o 
  -7   2   3    12548.29    13185.47    418.73 o 
  -6   2   3    45191.09    46672.21   1162.85 o 
  -5   2   3     1786.74     2071.41    192.07 o 
  -4   2   3      610.30      730.59    149.06 o 
  -3   2   3     3462.10     3607.82    490.01 o 
  -2   2   3        0.77       53.49     38.38 o 
  -1   2   3     3708.63     3871.66    168.99 o 
   0   2   3     1942.13     2163.36    128.62 o 
   1   2   3    28945.09    30004.04   1316.21 o 
   2   2   3    17499.09    18953.52    713.39 o 
   3   2   3      674.88      803.25     92.36 o 
   4   2   3      583.81      712.61     97.07 o 
   5   2   3    43736.18    41930.65   1027.13 o 
   6   2   3     8090.51     8335.09    264.55 o 
   7   2   3    31192.27    29238.08    968.97 o 
   8   2   3     3669.79     3487.64    180.50 o 
   9   2   3    30079.43    29793.67    650.85 o 
  10   2   3     7274.78     7733.38    279.16 o 
  11   2   3    49385.17    52770.89   1513.18 o 
  12   2   3     1618.38     1483.18    171.89 o 
  13   2   3    16854.09    18806.69    590.56 o 
  14   2   3       50.73       33.40    135.96 o 
  15   2   3     4906.40     5087.70    349.21 o 
  16   2   3      337.03      405.24    174.67 o 
  17   2   3     2729.91     1620.67    339.99 o 
 -17   3   3      448.12      362.72    229.22 o 
 -16   3   3     1651.21     1136.55    277.99 o 
 -15   3   3      104.93       76.81    130.48 o 
 -14   3   3       86.09       51.17    123.41 o 
 -13   3   3      164.62      118.81     92.61 o 
 -12   3   3     3901.05     4257.39    390.81 o 
 -11   3   3     7599.45     7512.16    365.40 o 
 -10   3   3     8075.97     8227.54    382.92 o 
  -9   3   3    11833.43    12329.43    378.80 o 
  -8   3   3    13801.26    13704.94    394.11 o 
  -7   3   3     3537.81     3086.41    231.78 o 
  -6   3   3    38876.96    37794.35    957.65 o 
  -5   3   3    13532.51    12316.65    361.03 o 
  -4   3   3    33334.36    34689.11   1604.57 o 
  -3   3   3     8358.67     8400.37    464.65 o 
  -2   3   3    54302.99    51639.34   2096.62 o 
  -1   3   3   178233.11   170779.86   5915.62 o 
   0   3   3    12438.45    14264.63    666.24 o 
   1   3   3     3232.11     3161.26    162.62 o 
   2   3   3    57313.39    56552.30   1412.16 o 
   3   3   3     1501.98     1529.06    167.97 o 
   4   3   3   102753.23    94598.87   2569.05 o 
   5   3   3    59670.59    57621.96   1126.12 o 
   6   3   3   147651.13   139966.19   3703.66 o 
   7   3   3     9012.93     8642.37    286.64 o 
   8   3   3    20600.12    18391.27    458.48 o 
   9   3   3     1871.84     2029.49    137.87 o 
  10   3   3     3214.92     3491.39    167.97 o 
  11   3   3      409.77      146.43     69.29 o 
  12   3   3     1156.45      971.92    141.96 o 
  13   3   3     1970.42     1753.48    236.21 o 
  14   3   3     4274.46     5147.91    343.35 o 
  15   3   3     2035.15     2335.23    437.36 o 
  16   3   3     4837.77     6013.26    682.93 o 
  17   3   3      920.35      685.57    204.04 o 
 -17   4   3     1072.77      931.90    312.62 o 
 -16   4   3     3883.50     3893.16    376.49 o 
 -15   4   3     4996.99     5492.81    800.25 o 
 -14   4   3     3207.61     3189.94    240.17 o 
 -13   4   3    13671.45    15834.59    531.57 o 
 -12   4   3      311.05      252.57    119.66 o 
 -11   4   3    22196.96    24166.92   1111.09 o 
 -10   4   3      871.84      454.94     96.49 o 
  -9   4   3    27083.28    27602.94    704.44 o 
  -8   4   3      142.08      100.44     64.91 o 
  -7   4   3    37562.06    36238.29    946.32 o 
  -6   4   3       88.41       67.96     49.52 o 
  -5   4   3      463.94      224.35     53.97 o 
  -4   4   3      493.65      655.39    102.46 o 
  -3   4   3      131.97      164.07     67.66 o 
  -2   4   3     4146.87     4017.55    205.92 o 
  -1   4   3     3495.15     3880.13    405.55 o 
   0   4   3     1609.80     1954.09    154.77 o 
   1   4   3     7788.56     8015.04    499.40 o 
   2   4   3     2676.14     3006.56    151.49 o 
   3   4   3    26132.69    27691.37    740.94 o 
   4   4   3     9962.68     9355.77    310.25 o 
   5   4   3    13356.43    12268.08    374.31 o 
   6   4   3    30678.19    31291.98    652.25 o 
   7   4   3    34343.94    32573.59    682.80 o 
   8   4   3     5785.99     5546.16    201.35 o 
   9   4   3    32032.95    31340.53    724.29 o 
  10   4   3     2590.02     3088.12    167.87 o 
  11   4   3    42279.75    43573.33   1100.73 o 
  12   4   3     8719.87     9499.63    351.72 o 
  13   4   3    11698.94    11252.65    572.74 o 
  14   4   3     5571.56     5629.60    622.60 o 
  15   4   3     1125.06      785.04    176.82 o 
  16   4   3     2582.53     2134.36    258.45 o 
  17   4   3     1142.03     1046.12    235.16 o 
 -17   5   3     1718.05     1250.89    332.08 o 
 -16   5   3     1396.83     1066.10    206.14 o 
 -15   5   3     1095.23      676.72    169.56 o 
 -14   5   3     3995.20     4292.82    387.15 o 
 -13   5   3        8.51       90.36    119.35 o 
 -12   5   3    13859.43    15394.82    773.62 o 
 -11   5   3      546.40      336.13    116.55 o 
 -10   5   3    13302.44    13507.14    439.70 o 
  -9   5   3     7198.81     7616.56    283.08 o 
  -8   5   3     3844.79     4203.67    224.83 o 
  -7   5   3    41229.13    41800.29   1073.16 o 
  -6   5   3     1454.07     1418.69    133.28 o 
  -5   5   3     9265.19     8383.96    357.40 o 
  -4   5   3    12446.71    12140.13    530.94 o 
  -3   5   3    13914.95    14364.04    619.91 o 
  -2   5   3      600.97      767.42     84.83 o 
  -1   5   3     7327.05     8026.98    363.26 o 
   0   5   3     7521.03     8516.30    392.73 o 
   1   5   3    13899.98    14740.29    525.30 o 
   2   5   3    11934.20    11979.14    399.98 o 
   3   5   3    34732.79    36036.54    947.98 o 
   4   5   3    21311.04    21150.76    602.28 o 
   5   5   3    12012.16    11369.98    376.56 o 
   6   5   3      309.50      417.61     71.36 o 
   7   5   3     7003.61     7031.64    231.93 o 
   8   5   3     8245.74     8290.83    240.31 o 
   9   5   3     2342.70     2436.44    162.81 o 
  10   5   3     2462.10     2215.74    168.13 o 
  11   5   3     1805.92     1808.36    219.32 o 
  12   5   3     1875.52     1424.08    240.99 o 
  13   5   3     1752.10     1778.24    246.56 o 
  14   5   3      154.98      -59.32    129.75 o 
  15   5   3     1127.72     1046.92    203.91 o 
  16   5   3      167.05      246.89    173.89 o 
  17   5   3      937.29      447.07    230.42 o 
 -17   6   3      190.01      159.80    259.14 o 
 -16   6   3        1.66     -144.22    156.76 o 
 -15   6   3       18.42        5.73    126.87 o 
 -14   6   3      631.01      711.31    173.99 o 
 -13   6   3      618.14      449.99    151.26 o 
 -12   6   3       43.65       42.78    104.60 o 
 -11   6   3      304.40      264.18    116.49 o 
 -10   6   3      159.88      228.18     84.44 o 
  -9   6   3      385.55      245.94     94.37 o 
  -8   6   3    10546.36     9670.45    463.28 o 
  -7   6   3    21234.88    22196.99    622.15 o 
  -6   6   3    56616.83    54125.66   1342.43 o 
  -5   6   3    57953.59    58046.11   1536.66 o 
  -4   6   3   102871.97    98360.45   3555.30 o 
  -3   6   3   145105.38   141844.78   4299.94 o 
  -2   6   3   203660.06   198963.23   7441.85 o 
  -1   6   3    94795.25    95281.22   2583.34 o 
   0   6   3   157573.41   151493.41   4511.41 o 
   1   6   3    98056.53   100965.27   3056.54 o 
   2   6   3   186885.20   175621.59   4292.21 o 
   3   6   3    53670.96    53962.62   1391.02 o 
   4   6   3    79053.80    81177.84   2052.58 o 
   5   6   3    11427.46    12460.11    411.67 o 
   6   6   3     4903.87     4529.20    193.56 o 
   7   6   3     2635.97     2668.51    135.41 o 
   8   6   3      361.54      339.46     71.26 o 
   9   6   3     2505.78     2479.17    257.89 o 
  10   6   3    13174.74    14336.20    462.52 o 
  11   6   3      610.77      404.29    113.74 o 
  12   6   3     3563.72     3618.22    407.78 o 
  13   6   3       56.98       41.43     94.95 o 
  14   6   3      251.63      250.92    125.90 o 
  15   6   3      242.25        4.74    174.45 o 
  16   6   3       25.72       70.08    181.78 o 
  17   6   3      816.50      504.42    288.03 o 
 -17   7   3       32.11       48.59    211.44 o 
 -16   7   3     1690.05     1572.56    211.70 o 
 -15   7   3      853.02      532.75    186.61 o 
 -14   7   3     3282.46     3304.32    294.67 o 
 -13   7   3     6664.27     6852.42    463.63 o 
 -12   7   3      814.60      614.11    152.85 o 
 -11   7   3     7575.80     7769.19    382.79 o 
 -10   7   3      951.55      877.40    130.51 o 
  -9   7   3    20475.77    21321.97    813.76 o 
  -8   7   3     5292.31     5389.77    248.38 o 
  -7   7   3    25687.53    25232.33    694.42 o 
  -6   7   3    22182.54    21883.98    603.97 o 
  -5   7   3     1324.20     1386.34    109.39 o 
  -4   7   3     6891.59     6487.75    325.60 o 
  -3   7   3    10530.03    11409.51    451.75 o 
  -2   7   3     1350.85     1388.69    114.43 o 
  -1   7   3      227.18      154.58     92.05 o 
   0   7   3       98.87        8.94     42.38 o 
   1   7   3    12575.03    14001.78    470.87 o 
   2   7   3       33.25       53.97     41.18 o 
   3   7   3    21742.71    21930.54    630.67 o 
   4   7   3     8577.00     9298.63    330.63 o 
   5   7   3     2647.82     2397.98    199.34 o 
   6   7   3     4732.65     5126.95    222.19 o 
   7   7   3    14333.22    13760.59    411.99 o 
   8   7   3       30.95       61.89     51.78 o 
   9   7   3     6103.60     6082.81    235.26 o 
  10   7   3     2350.26     2300.02    153.58 o 
  11   7   3      462.91      299.81    102.73 o 
  12   7   3      113.81     -121.73    115.86 o 
  13   7   3        4.96      -36.90    129.31 o 
  14   7   3      907.74      948.68    190.15 o 
  15   7   3      407.21      363.53    163.10 o 
  16   7   3      709.54      510.63    216.22 o 
  17   7   3      304.61      257.18    277.09 o 
 -17   8   3     2643.28     2922.03    319.22 o 
 -16   8   3     4110.27     3770.63    332.94 o 
 -15   8   3      457.00      527.72    185.19 o 
 -14   8   3     5612.67     5828.30    474.78 o 
 -13   8   3        4.33      115.03    144.85 o 
 -12   8   3    20721.65    20148.27    796.95 o 
 -11   8   3      568.18      276.60    113.17 o 
 -10   8   3    28699.36    29657.38    848.64 o 
  -9   8   3      225.89       48.66     75.23 o 
  -8   8   3    27069.45    26325.21    735.45 o 
  -7   8   3      130.81      100.77     52.64 o 
  -6   8   3     9890.60    10873.96    316.76 o 
  -5   8   3      144.81      185.78     58.70 o 
  -4   8   3      657.88      532.97     87.54 o 
  -3   8   3      548.10      724.05     94.09 o 
  -2   8   3      259.41      230.67     61.95 o 
  -1   8   3     7987.14     8350.12    317.90 o 
   0   8   3       23.13       92.03     55.06 o 
   1   8   3      886.88      615.88     93.99 o 
   2   8   3    10223.56     9897.68    342.50 o 
   3   8   3      301.11      226.54     67.98 o 
   4   8   3    17951.00    18260.20    562.89 o 
   5   8   3       21.66       -6.98     57.75 o 
   6   8   3    20212.79    19397.77    541.95 o 
   7   8   3     6249.15     6277.87    294.43 o 
   8   8   3    30270.57    31197.09    809.08 o 
   9   8   3     2424.19     2096.92    172.75 o 
  10   8   3    33555.31    33783.67    887.11 o 
  11   8   3      192.30      218.07    113.19 o 
  12   8   3    18539.38    19351.94    704.00 o 
  13   8   3     2913.29     2741.16    380.44 o 
  14   8   3     7944.33     9436.50    556.59 o 
  15   8   3     2826.28     2901.33    345.96 o 
  16   8   3     2915.07     2523.01    512.29 o 
 -17   9   3     2254.08     1753.91    288.21 o 
 -16   9   3       41.20      -17.77    209.30 o 
 -15   9   3      387.15      526.36    205.92 o 
 -14   9   3       87.79      116.26    205.80 o 
 -13   9   3      549.10      349.84    166.83 o 
 -12   9   3       27.82       80.69    134.61 o 
 -11   9   3    12589.79    12369.47    456.98 o 
 -10   9   3       54.60       38.60     83.55 o 
  -9   9   3    21853.94    21646.92    642.25 o 
  -8   9   3     3287.06     3028.38    181.30 o 
  -7   9   3    53675.88    54250.56   1265.37 o 
  -6   9   3     3191.41     3160.28    170.63 o 
  -5   9   3    44368.25    47516.13   1227.49 o 
  -4   9   3      526.88      519.04     88.36 o 
  -3   9   3     5227.62     4736.36    300.19 o 
  -2   9   3     3221.49     3744.20    318.41 o 
  -1   9   3     6085.06     6028.80    271.58 o 
   0   9   3      915.96      839.60    122.03 o 
   1   9   3    97616.93    99494.71   2733.73 o 
   2   9   3     7705.75     7486.96    313.70 o 
   3   9   3   161201.59   162764.86   4036.40 o 
   4   9   3     1532.64     1332.05    129.66 o 
   5   9   3    71249.05    68068.86   1783.01 o 
   6   9   3      260.15      274.57     84.63 o 
   7   9   3    38034.96    38051.96    888.89 o 
   8   9   3     1254.54     1098.83    125.02 o 
   9   9   3     4782.08     4994.23    363.41 o 
  10   9   3      598.26      445.77    158.94 o 
  11   9   3      351.29      196.93    117.51 o 
  12   9   3       47.43      -41.11    131.92 o 
  13   9   3     3222.66     2962.80    281.79 o 
  14   9   3      249.61       10.75    171.06 o 
  15   9   3     4052.34     4157.71    336.13 o 
  16   9   3      109.45      137.56    172.68 o 
 -16  10   3     3606.35     3112.55    446.16 o 
 -15  10   3       25.37      -79.20    219.64 o 
 -14  10   3     7653.41     8451.79    642.35 o 
 -13  10   3     1336.32      812.10    260.52 o 
 -12  10   3    16711.19    16862.69   1652.45 o 
 -11  10   3     2416.40     2671.55    263.24 o 
 -10  10   3    12350.14    12292.35    563.70 o 
  -9  10   3    13021.66    13527.31    530.99 o 
  -8  10   3    20478.12    21079.18    712.47 o 
  -7  10   3    20165.64    21105.91    869.08 o 
  -6  10   3     4329.28     4494.96    330.47 o 
  -5  10   3    17522.79    18404.93    557.50 o 
  -4  10   3     1124.46     1134.40    130.73 o 
  -3  10   3    13290.76    14517.88    513.95 o 
  -2  10   3      239.52      225.23     76.12 o 
  -1  10   3        4.04       26.46     55.29 o 
   0  10   3      572.49      385.23     92.56 o 
   1  10   3      807.89      725.45    110.95 o 
   2  10   3    25927.00    27670.68   1085.97 o 
   3  10   3     3577.12     3642.98    213.42 o 
   4  10   3    19598.92    18829.01    597.87 o 
   5  10   3      260.41       65.68     70.93 o 
   6  10   3    17291.59    15843.77    539.77 o 
   7  10   3     1610.31     1528.20    158.24 o 
   8  10   3    35237.75    36630.78   1420.52 o 
   9  10   3      764.27      570.89    129.14 o 
  10  10   3    25294.04    26680.20    903.73 o 
  11  10   3      187.73      306.90    130.26 o 
  12  10   3    21505.04    22391.19    792.72 o 
  13  10   3       30.43       41.80    143.01 o 
  14  10   3    10201.53    11424.91    620.04 o 
  15  10   3       66.37       53.79    194.21 o 
  16  10   3     2701.28     2152.59    570.58 o 
 -16  11   3     2297.68     1538.58    745.61 o 
 -15  11   3       57.35       -4.76    244.77 o 
 -14  11   3     2684.66     2906.46    410.50 o 
 -13  11   3      727.62      642.21    248.39 o 
 -12  11   3     2882.03     2782.54    377.38 o 
 -11  11   3    10770.49    10415.18    488.05 o 
 -10  11   3      541.60      517.74    144.00 o 
  -9  11   3    11213.91    11550.71    486.79 o 
  -8  11   3     1509.54     1603.53    276.68 o 
  -7  11   3     4537.74     4623.50    290.37 o 
  -6  11   3    10001.79    11125.09    388.67 o 
  -5  11   3    16256.05    15839.57    706.59 o 
  -4  11   3    22693.08    24477.44    798.39 o 
  -3  11   3     3595.08     3057.72    211.66 o 
  -2  11   3    10387.12     9955.50    498.30 o 
  -1  11   3    12255.39    12513.57    862.65 o 
   0  11   3      115.89       70.57     75.42 o 
   1  11   3     2576.10     2386.57    200.43 o 
   2  11   3      117.70       36.98     62.26 o 
   3  11   3    35221.78    37615.69   1060.99 o 
   4  11   3       48.09      -43.35     67.01 o 
   5  11   3    24897.19    25397.02    853.66 o 
   6  11   3      200.74      130.87     77.93 o 
   7  11   3    16347.07    16625.58    579.83 o 
   8  11   3      205.32      168.72     85.01 o 
   9  11   3     5711.13     5799.09    312.04 o 
  10  11   3      313.08      255.02    127.49 o 
  11  11   3     1225.67      712.14    166.96 o 
  12  11   3      980.16      753.10    183.13 o 
  13  11   3       43.85       59.26    149.03 o 
  14  11   3     1611.31     1117.35    358.83 o 
  15  11   3      643.64      410.87    232.89 o 
  16  11   3      165.56       65.90    246.32 o 
 -16  12   3       21.84     -105.39    330.45 o 
 -15  12   3      181.65       73.85    257.40 o 
 -14  12   3      402.60      155.95    242.57 o 
 -13  12   3     1352.70      971.43    415.38 o 
 -12  12   3       62.28      -24.78    166.78 o 
 -11  12   3      285.05      283.40    145.27 o 
 -10  12   3     1373.98     1035.99    224.00 o 
  -9  12   3       48.36      122.26    102.13 o 
  -8  12   3    13674.31    14485.56    581.75 o 
  -7  12   3     3609.68     3950.41    313.26 o 
  -6  12   3    32501.80    32702.49    910.98 o 
  -5  12   3    16698.94    16780.49    611.04 o 
  -4  12   3   129367.73   127809.33   3528.77 o 
  -3  12   3    27023.30    29738.65    949.17 o 
  -2  12   3   162784.61   158632.84   4341.29 o 
  -1  12   3    22744.10    22018.98    736.96 o 
   0  12   3   234572.94   224195.75   6764.64 o 
   1  12   3    17666.83    17223.34    625.11 o 
   2  12   3   175474.00   168732.86   4213.51 o 
   3  12   3     2930.51     2225.47    188.14 o 
   4  12   3    33665.56    33653.36    983.08 o 
   5  12   3      636.48      435.84     99.74 o 
   6  12   3     2648.08     2224.77    197.84 o 
   7  12   3     2690.16     2713.10    218.45 o 
   8  12   3       30.18       82.93     89.50 o 
   9  12   3     6613.94     6847.48    347.43 o 
  10  12   3     3108.35     3589.04    366.73 o 
  11  12   3     2118.98     1869.16    236.53 o 
  12  12   3     2471.65     2623.84    282.90 o 
  13  12   3     1023.03      961.36    209.41 o 
  14  12   3      180.46      -36.87    182.98 o 
  15  12   3      200.47       46.55    214.19 o 
 -16  13   3     1418.11     2456.96    561.91 o 
 -15  13   3      589.98      224.56    285.78 o 
 -14  13   3     3410.41     3134.30    553.85 o 
 -13  13   3       81.07       25.46    217.16 o 
 -12  13   3     4835.11     5484.81    389.29 o 
 -11  13   3        9.62      -28.72    129.44 o 
 -10  13   3     1281.09     1634.90    236.08 o 
  -9  13   3     2181.32     1969.09    209.60 o 
  -8  13   3     1336.75     1452.44    244.77 o 
  -7  13   3     3158.10     3375.36    291.12 o 
  -6  13   3      968.74     1188.23    138.99 o 
  -5  13   3    20548.92    20959.02    953.18 o 
  -4  13   3      183.44      112.42     81.76 o 
  -3  13   3     1831.48     1557.96    167.98 o 
  -2  13   3     1538.77     1557.99    201.94 o 
  -1  13   3      117.07       48.03     73.50 o 
   0  13   3     8050.94     7128.92    471.59 o 
   1  13   3     2894.14     2526.25    219.84 o 
   2  13   3     1119.04      663.77    154.98 o 
   3  13   3    11595.20    11105.20    430.09 o 
   4  13   3     5185.45     4453.78    287.12 o 
   5  13   3    23203.27    22095.26    977.89 o 
   6  13   3     3708.80     3583.01    313.11 o 
   7  13   3     8937.22     8743.50    405.03 o 
   8  13   3     2832.77     2766.74    365.12 o 
   9  13   3     2801.80     2348.63    249.49 o 
  10  13   3     1009.26     1296.27    275.64 o 
  11  13   3       58.20      -39.22    142.77 o 
  12  13   3     2785.67     2784.51    294.65 o 
  13  13   3      696.79      559.64    178.69 o 
  14  13   3      785.74      596.29    224.06 o 
  15  13   3      252.61      224.88    301.80 o 
 -15  14   3     2350.86     1097.93    358.52 o 
 -14  14   3     3826.40     4018.86    504.68 o 
 -13  14   3     4626.82     4249.90    487.77 o 
 -12  14   3     4128.12     4409.54    356.56 o 
 -11  14   3     9500.33     9092.29    632.42 o 
 -10  14   3     2571.37     3022.91    278.72 o 
  -9  14   3    15699.38    16396.09    631.41 o 
  -8  14   3     2054.77     2081.12    198.44 o 
  -7  14   3     5576.92     5771.27    361.97 o 
  -6  14   3      866.18      861.78    171.25 o 
  -5  14   3     2420.28     2084.41    202.94 o 
  -4  14   3      422.80      339.73    101.16 o 
  -3  14   3       71.85       45.02     82.11 o 
  -2  14   3     1059.37      991.73    202.62 o 
  -1  14   3     2060.41     1789.55    255.85 o 
   0  14   3     1291.68      739.96    146.73 o 
   1  14   3     2814.38     2547.39    229.47 o 
   2  14   3     2981.25     2672.34    382.60 o 
   3  14   3      631.32      300.65     91.62 o 
   4  14   3    13263.78    13611.31    509.17 o 
   5  14   3     2265.48     2184.02    243.28 o 
   6  14   3    18997.19    20383.85    833.74 o 
   7  14   3     6558.96     5653.27    384.51 o 
   8  14   3    10143.88    10686.82    473.29 o 
   9  14   3    16083.76    15965.08    855.63 o 
  10  14   3    22156.97    23642.00   1004.77 o 
  11  14   3     4217.22     4110.18    333.21 o 
  12  14   3    13445.58    13542.15   1252.52 o 
  13  14   3     2637.97     1834.20    264.48 o 
  14  14   3     6394.32     7908.07    533.90 o 
  15  14   3      491.80      344.50    335.09 o 
 -15  15   3      178.75     -119.18    415.65 o 
 -14  15   3       40.17       20.51    251.37 o 
 -13  15   3        5.52      -16.45    238.61 o 
 -12  15   3     1533.26     1162.93    232.64 o 
 -11  15   3     1278.65      889.79    200.76 o 
 -10  15   3     6409.20     6333.13    402.36 o 
  -9  15   3     6675.48     6865.22    702.85 o 
  -8  15   3    18522.22    18712.77    736.96 o 
  -7  15   3    22081.43    23690.77    866.85 o 
  -6  15   3    22880.21    23764.68    840.67 o 
  -5  15   3     5096.20     5324.78    329.88 o 
  -4  15   3     7142.66     7490.12    386.59 o 
  -3  15   3      718.68      490.68    116.25 o 
  -2  15   3      227.96      137.88     90.28 o 
  -1  15   3       10.51      124.20     83.66 o 
   0  15   3       65.65       15.01     87.76 o 
   1  15   3     5513.29     5308.42    790.08 o 
   2  15   3    16667.58    16741.93    597.51 o 
   3  15   3     7709.04     6897.52    351.23 o 
   4  15   3    26231.50    26678.19    848.60 o 
   5  15   3    12676.40    13319.63    606.49 o 
   6  15   3    27575.36    27217.22    873.02 o 
   7  15   3    14692.90    16038.15    605.76 o 
   8  15   3    18561.38    20218.91    934.80 o 
   9  15   3     2228.89     1993.57    342.38 o 
  10  15   3      642.29      569.55    176.37 o 
  11  15   3      265.33      298.48    164.79 o 
  12  15   3     1447.74     1003.76    298.18 o 
  13  15   3      699.01      503.48    317.73 o 
  14  15   3     1432.78     1321.00    263.22 o 
  15  15   3     1095.03     1028.67    404.02 o 
 -15  16   3     3343.09     3496.08    729.36 o 
 -14  16   3     3548.41     3414.50    487.94 o 
 -13  16   3     1292.87     1132.33    333.71 o 
 -12  16   3     7136.92     7056.25    789.48 o 
 -11  16   3     2462.60     1923.66    250.12 o 
 -10  16   3    11699.17    12785.99    721.51 o 
  -9  16   3     1343.85     1309.49    347.66 o 
  -8  16   3    20619.55    21260.18    819.32 o 
  -7  16   3      488.48      100.07    113.97 o 
  -6  16   3    12605.08    12228.96    679.45 o 
  -5  16   3     1831.03     1317.08    182.34 o 
  -4  16   3     2287.38     2379.73    234.85 o 
  -3  16   3      140.21       80.24     86.44 o 
  -2  16   3     1921.57     1823.88    233.11 o 
  -1  16   3     2715.68     2829.30    249.54 o 
   0  16   3      412.43      273.79    121.92 o 
   1  16   3       40.56       36.24     89.50 o 
   2  16   3     2411.64     2050.68    220.43 o 
   3  16   3     5301.95     4953.71    309.69 o 
   4  16   3     7586.00     7954.89    397.83 o 
   5  16   3      600.13      345.89    112.17 o 
   6  16   3    18180.66    19231.68    687.43 o 
   7  16   3    12093.04    13295.34    550.61 o 
   8  16   3    14311.51    14649.61    720.04 o 
   9  16   3    13549.39    14796.43    663.87 o 
  10  16   3    11651.30    12011.52    695.70 o 
  11  16   3     8214.24     8596.00    588.07 o 
  12  16   3     3851.99     3567.36    343.56 o 
  13  16   3     5444.67     5437.81    627.42 o 
  14  16   3      804.44      430.89    255.44 o 
 -14  17   3       83.79      330.94    472.28 o 
 -13  17   3     4156.09     3933.79    501.91 o 
 -12  17   3      283.39      408.52    198.07 o 
 -11  17   3     3269.06     3025.85    367.38 o 
 -10  17   3     1379.91     1400.09    223.50 o 
  -9  17   3     2843.06     2824.93    301.86 o 
  -8  17   3     5374.11     5598.98    391.59 o 
  -7  17   3      151.97       86.67    121.85 o 
  -6  17   3    17420.74    17558.33    781.58 o 
  -5  17   3     1059.09      982.81    175.24 o 
  -4  17   3     9613.47    10397.79    650.48 o 
  -3  17   3      476.80      319.10    117.16 o 
  -2  17   3      879.56      696.87    148.78 o 
  -1  17   3     1746.45     1494.44    192.89 o 
   0  17   3      898.74      582.44    194.70 o 
   1  17   3     2652.00     2879.65    280.61 o 
   2  17   3     2591.92     2870.76    248.64 o 
   3  17   3     5174.88     5350.78    468.45 o 
   4  17   3    14513.31    14124.79    576.17 o 
   5  17   3     2435.35     2270.64    284.33 o 
   6  17   3    17720.22    18677.54    681.84 o 
   7  17   3      233.83      127.55    108.24 o 
   8  17   3     3105.49     3227.62    408.71 o 
   9  17   3       29.07      103.21    129.05 o 
  10  17   3      190.88       51.05    215.74 o 
  11  17   3      384.38      185.39    179.09 o 
  12  17   3      289.14        2.13    181.24 o 
  13  17   3     1281.31      856.26    234.19 o 
  14  17   3      766.58      642.75    294.16 o 
 -14  18   3      275.18      914.03    522.02 o 
 -13  18   3      962.71      988.11    258.35 o 
 -12  18   3      395.38      158.68    187.77 o 
 -11  18   3       73.85       92.92    168.58 o 
 -10  18   3       85.60      -28.12    180.85 o 
  -9  18   3     1328.28     1134.63    225.40 o 
  -8  18   3     1949.51     1961.40    256.86 o 
  -7  18   3    10368.49     9431.23    565.30 o 
  -6  18   3     3341.04     3296.76    331.79 o 
  -5  18   3    52668.21    55402.63   1714.64 o 
  -4  18   3     9949.75    10764.22    648.61 o 
  -3  18   3    91774.26    95297.20   2763.89 o 
  -2  18   3    12032.49    11269.12    527.29 o 
  -1  18   3    97621.96   105776.80   3050.57 o 
   0  18   3    11477.18    12038.72    636.60 o 
   1  18   3    94876.38    92234.10   2697.71 o 
   2  18   3    10509.57    11445.42    607.94 o 
   3  18   3    46833.04    50781.68   1471.77 o 
   4  18   3     1498.92     1223.87    191.77 o 
   5  18   3      679.87      565.02    141.22 o 
   6  18   3     2664.33     1930.23    275.08 o 
   7  18   3       62.12      -30.65    102.32 o 
   8  18   3     1325.32      787.57    251.04 o 
   9  18   3      894.53      791.34    193.45 o 
  10  18   3       96.59       27.41    151.75 o 
  11  18   3     4349.20     4975.98    470.38 o 
  12  18   3      103.50      167.74    199.72 o 
  13  18   3     1263.76     1260.18    383.02 o 
 -13  19   3     3480.70     2307.45    438.37 o 
 -12  19   3     1613.10     1714.61    285.79 o 
 -11  19   3     1119.96      646.22    323.14 o 
 -10  19   3     4271.90     4042.52    703.52 o 
  -9  19   3        1.53      -56.14    145.64 o 
  -8  19   3     6825.54     6325.15    439.28 o 
  -7  19   3     2024.48     1880.15    294.09 o 
  -6  19   3     5078.41     4883.42    410.99 o 
  -5  19   3     1506.03     1455.54    210.40 o 
  -4  19   3     3055.49     2974.15    279.79 o 
  -3  19   3     1755.91     1755.42    279.16 o 
  -2  19   3        1.97      -27.75    101.11 o 
  -1  19   3      989.51      804.39    167.46 o 
   0  19   3     3662.25     4021.24    380.17 o 
   1  19   3     4951.46     5105.68    356.75 o 
   2  19   3     6744.66     7680.44    423.88 o 
   3  19   3      355.55      191.29    114.48 o 
   4  19   3     5874.86     5787.97    366.94 o 
   5  19   3      686.76      349.76    136.92 o 
   6  19   3     2448.19     1835.28    228.95 o 
   7  19   3      408.44      338.77    132.64 o 
   8  19   3     4268.92     4626.80    548.62 o 
   9  19   3       34.38      -51.11    130.05 o 
  10  19   3     1135.59      941.94    321.90 o 
  11  19   3      473.05      355.60    203.84 o 
  12  19   3        6.12     -107.23    183.86 o 
  13  19   3      549.11      200.65    292.90 o 
 -13  20   3     5163.94     4777.82    530.60 o 
 -12  20   3      113.04      163.79    230.00 o 
 -11  20   3     8190.96     8817.71    640.96 o 
 -10  20   3      590.85      376.39    219.93 o 
  -9  20   3     7590.66     7707.32    509.29 o 
  -8  20   3     2802.12     2201.02    289.60 o 
  -7  20   3     1320.38      744.64    190.21 o 
  -6  20   3     1746.34     1042.28    353.07 o 
  -5  20   3       34.31      -92.25    107.09 o 
  -4  20   3       81.35      163.44    124.20 o 
  -3  20   3        1.18       -7.53    111.80 o 
  -2  20   3     1978.86     2289.41    258.29 o 
  -1  20   3      960.48      690.12    219.82 o 
   0  20   3     7723.84     8594.69    566.88 o 
   1  20   3       31.75        6.33    106.18 o 
   2  20   3     3667.18     3876.28    349.38 o 
   3  20   3    11309.60    11399.93    536.59 o 
   4  20   3      444.91      194.22    126.38 o 
   5  20   3    10590.78    10923.29    529.02 o 
   6  20   3       29.02       43.11    122.86 o 
   7  20   3    15923.02    16908.93    690.80 o 
   8  20   3       12.44      -28.00    141.25 o 
   9  20   3    17085.79    16226.02   1309.23 o 
  10  20   3       96.71      270.76    177.37 o 
  11  20   3    12575.60    14229.91    810.31 o 
  12  20   3      150.08      253.95    281.23 o 
 -12  21   3      658.66      248.47    406.87 o 
 -11  21   3      384.73      125.40    234.02 o 
 -10  21   3     5247.19     5229.12    933.03 o 
  -9  21   3      995.68      703.11    215.46 o 
  -8  21   3     8143.76     8313.09    552.32 o 
  -7  21   3     5051.66     5243.03    422.42 o 
  -6  21   3    14550.88    15959.64    729.31 o 
  -5  21   3      673.65      460.86    154.39 o 
  -4  21   3    12364.26    12127.42    662.02 o 
  -3  21   3      258.55      107.23    121.15 o 
  -2  21   3      639.49      313.03    145.05 o 
  -1  21   3       59.87       68.15    128.23 o 
   0  21   3     2173.88     1871.40    344.29 o 
   1  21   3     3470.90     3047.86    314.03 o 
   2  21   3    24114.88    26249.19   1200.32 o 
   3  21   3     4221.24     5466.23    387.09 o 
   4  21   3    26449.76    29079.26    987.66 o 
   5  21   3     1946.88     1823.84    271.92 o 
   6  21   3    19161.31    21027.50    804.34 o 
   7  21   3     1279.27     1412.79    297.25 o 
   8  21   3     8752.51     8026.52    522.47 o 
   9  21   3     1137.80      797.20    218.76 o 
  10  21   3     1407.62     1083.96    232.67 o 
  11  21   3       51.78      189.12    199.40 o 
  12  21   3      314.91      418.31    335.87 o 
 -11  22   3     7700.75     9066.32    679.86 o 
 -10  22   3     1215.87     1154.73    306.76 o 
  -9  22   3    10929.97     9716.88    607.70 o 
  -8  22   3     1868.54     1902.51    439.67 o 
  -7  22   3     8658.62     8108.00    525.76 o 
  -6  22   3     5693.66     6175.28    454.83 o 
  -5  22   3     1921.80     1572.59    271.17 o 
  -4  22   3     3206.70     3248.82    363.05 o 
  -3  22   3     1347.63     1170.83    218.52 o 
  -2  22   3     2221.25     2452.25    285.13 o 
  -1  22   3     1518.43     1344.61    321.40 o 
   0  22   3       30.60      -12.17    117.52 o 
   1  22   3      199.99      148.62    126.57 o 
   2  22   3       35.48      157.49    135.04 o 
   3  22   3     4659.27     4498.28    398.16 o 
   4  22   3        0.44      -13.27    124.56 o 
   5  22   3     6762.16     7349.88    458.27 o 
   6  22   3        2.00       -3.94    136.40 o 
   7  22   3     8000.91     9586.81    530.42 o 
   8  22   3       37.78      -78.92    148.00 o 
   9  22   3    11768.48    10871.44    626.29 o 
  10  22   3       83.74       19.57    159.83 o 
  11  22   3     7276.42     7152.50    746.43 o 
 -11  23   3        1.72      211.59    429.34 o 
 -10  23   3     2882.00     3850.62    540.23 o 
  -9  23   3      746.26      406.53    198.59 o 
  -8  23   3     3176.30     3304.42    367.66 o 
  -7  23   3     2863.86     2911.55    383.58 o 
  -6  23   3      461.61      381.73    176.99 o 
  -5  23   3     5565.73     5717.24    484.09 o 
  -4  23   3      233.60      174.00    159.26 o 
  -3  23   3     2045.72     2279.75    290.92 o 
  -2  23   3      382.94      166.65    144.78 o 
  -1  23   3       22.10       11.41    145.64 o 
   0  23   3     2824.51     2129.11    290.79 o 
   1  23   3      764.97      588.07    179.97 o 
   2  23   3     5146.24     5746.97    517.82 o 
   3  23   3     4535.85     4403.73    365.61 o 
   4  23   3     4145.27     4365.01    366.09 o 
   5  23   3     2266.37     1925.56    266.28 o 
   6  23   3     4567.01     3779.34    349.30 o 
   7  23   3      343.85      224.40    172.52 o 
   8  23   3     3124.43     3200.53    354.09 o 
   9  23   3        1.03      -25.45    168.43 o 
  10  23   3      887.06      558.93    329.86 o 
 -10  24   3      392.10     -115.40    376.74 o 
  -9  24   3     1658.16     1449.54    347.47 o 
  -8  24   3      227.35       78.96    175.94 o 
  -7  24   3     7265.55     8387.26    928.59 o 
  -6  24   3     4052.42     4151.11    420.93 o 
  -5  24   3    18192.17    19658.02    944.02 o 
  -4  24   3    11102.51    11039.09    626.80 o 
  -3  24   3    27912.50    30649.53   1145.55 o 
  -2  24   3    14280.84    16905.20    877.89 o 
  -1  24   3    29865.09    34359.42   1248.77 o 
   0  24   3    17993.38    19126.50    712.55 o 
   1  24   3    27819.89    33304.71   1136.12 o 
   2  24   3    12598.19    13453.64    652.03 o 
   3  24   3    15793.21    15741.39    705.67 o 
   4  24   3     3044.74     2758.19    305.63 o 
   5  24   3     5542.37     6009.36    441.80 o 
   6  24   3      364.57       97.41    158.98 o 
   7  24   3       98.84       23.11    151.63 o 
   8  24   3      892.60      412.61    200.35 o 
   9  24   3      232.26      364.42    292.46 o 
  -9  25   3     1423.52      959.42    619.04 o 
  -8  25   3     1223.97      640.86    233.38 o 
  -7  25   3     1141.59     1171.23    271.69 o 
  -6  25   3     2669.32     1790.58    325.62 o 
  -5  25   3      713.44      430.04    192.92 o 
  -4  25   3     2068.20     1300.78    251.12 o 
  -3  25   3      192.46      125.76    158.19 o 
  -2  25   3     1189.85      949.11    232.44 o 
  -1  25   3      920.66      659.38    200.69 o 
   0  25   3      197.91      170.08    147.45 o 
   1  25   3     1526.60     1720.38    236.98 o 
   2  25   3      962.54      796.63    202.65 o 
   3  25   3     2769.41     2593.81    370.57 o 
   4  25   3     2524.14     2034.97    372.21 o 
   5  25   3     3034.56     2538.72    389.20 o 
   6  25   3     2016.12     1845.28    280.85 o 
   7  25   3     1906.91     1595.78    345.88 o 
   8  25   3      503.82       43.26    360.55 o 
  -8  26   3     3724.84     3497.08    716.45 o 
  -7  26   3       32.80     -119.09    188.65 o 
  -6  26   3      666.49      647.68    237.97 o 
  -5  26   3       14.05      -49.35    170.55 o 
  -4  26   3      139.62      132.34    195.98 o 
  -3  26   3      575.40      337.82    197.59 o 
  -2  26   3      738.86      536.94    197.75 o 
  -1  26   3      650.05      441.71    191.90 o 
   0  26   3      373.90      126.70    144.36 o 
   1  26   3     1472.94     1087.66    212.87 o 
   2  26   3      223.20      190.20    164.67 o 
   3  26   3     1759.82     1626.93    338.00 o 
   4  26   3       65.69      127.80    165.03 o 
   5  26   3     2166.68     2565.61    441.52 o 
   6  26   3     1939.50     2039.57    306.12 o 
   7  26   3     3469.64     2835.14    504.15 o 
  -6  27   3     1074.24      871.19    277.67 o 
  -5  27   3     6486.52     7061.61    549.33 o 
  -4  27   3      159.22      149.85    192.36 o 
  -3  27   3      911.47      529.62    216.53 o 
  -2  27   3      142.65      117.70    178.91 o 
  -1  27   3      244.99      215.33    159.76 o 
   0  27   3      776.29      555.12    187.95 o 
   1  27   3     5433.52     5022.63    397.14 o 
   2  27   3      442.99      147.27    178.73 o 
   3  27   3    10645.66    11442.76    637.03 o 
   4  27   3     1257.07      934.52    256.18 o 
   5  27   3    13202.62    14409.40    925.55 o 
   6  27   3      986.43      986.24    376.24 o 
  -4  28   3       44.47     -130.03    206.92 o 
  -3  28   3     2062.50     1998.21    327.56 o 
  -2  28   3        1.46       44.48    173.96 o 
  -1  28   3      832.38      766.38    210.38 o 
   0  28   3       37.97      101.67    172.63 o 
   1  28   3     1104.06     1300.39    246.70 o 
   2  28   3      201.67      295.00    229.74 o 
   3  28   3      501.58      308.07    269.59 o 
   4  28   3     1471.27      971.06    338.52 o 
  -1  29   3       32.02      129.92    215.51 o 
   0  29   3       50.86       86.06    238.75 o 
   1  29   3     1864.88     1765.46    339.29 o 
 -16   0   4      115.81      -12.60    226.57 o 
 -14   0   4     1431.24     1564.78    874.39 o 
 -12   0   4     1467.29     1498.78    291.78 o 
 -10   0   4      163.61       34.05     91.34 o 
  -8   0   4    56920.59    59898.71   1730.47 o 
  -6   0   4   231290.97   226588.13   7199.05 o 
  -4   0   4   105937.52    96331.07   6034.30 o 
  -2   0   4   130923.66   112679.77   6863.13 o 
   0   0   4   532195.06   489579.28  29301.28 o 
   2   0   4   232435.17   216698.66   9075.97 o 
   4   0   4    40450.82    38334.46   1139.49 o 
   6   0   4      650.62      772.27    110.19 o 
   8   0   4    11931.37    12199.68    486.75 o 
  10   0   4    16985.90    19411.01   1127.87 o 
  12   0   4     5120.09     6078.62    716.16 o 
  14   0   4      294.57      295.72    175.89 o 
  16   0   4      513.66       58.95    284.65 o 
 -17   1   4       88.12      218.51    205.07 o 
 -16   1   4     2413.02     1874.82    510.44 o 
 -15   1   4      187.63      131.62    173.94 o 
 -14   1   4     4729.53     5704.13    637.27 o 
 -13   1   4      831.49      480.11    132.00 o 
 -12   1   4     4747.64     5053.16    512.90 o 
 -11   1   4     5654.79     5995.87    257.00 o 
 -10   1   4     6638.63     6526.24    324.21 o 
  -9   1   4     7527.62     8510.81    274.27 o 
  -8   1   4       23.43       -3.53     48.69 o 
  -7   1   4    33630.98    34771.04   1081.66 o 
  -6   1   4    11154.18    11395.78    443.16 o 
  -5   1   4    60167.63    58050.31   2039.41 o 
  -4   1   4    31268.67    25921.77   1287.31 o 
  -3   1   4    32364.71    32303.51   1507.66 o 
  -2   1   4    25632.14    26027.37   1527.17 o 
  -1   1   4    26754.41    25231.48   1722.92 o 
   0   1   4    28850.33    31412.52   1934.93 o 
   1   1   4     1134.29      942.90    157.91 o 
   2   1   4       15.04      -42.60     41.98 o 
   3   1   4   102837.43    90873.16   3750.65 o 
   4   1   4     9898.64    10504.98    284.03 o 
   5   1   4    20089.14    17924.30    509.45 o 
   6   1   4    15226.17    15472.88    360.76 o 
   7   1   4     6312.60     5830.31    229.45 o 
   8   1   4     3338.03     2840.00    173.99 o 
   9   1   4     7776.42     7605.20    261.81 o 
  10   1   4      210.72       38.65     62.94 o 
  11   1   4      851.91      641.54    136.63 o 
  12   1   4      439.21      218.36     91.33 o 
  13   1   4     1411.86     1220.96    153.18 o 
  14   1   4      846.82      437.45    127.81 o 
  15   1   4     1152.71      989.59    196.40 o 
  16   1   4      360.08      264.74    170.00 o 
  17   1   4      185.75      181.16    208.09 o 
 -17   2   4       34.34      231.85    215.16 o 
 -16   2   4     6116.76     6603.59    525.87 o 
 -15   2   4      563.30      441.10    212.75 o 
 -14   2   4     9983.91    11564.81    787.22 o 
 -13   2   4     9441.53    10624.39    671.21 o 
 -12   2   4    21680.96    22681.19    755.93 o 
 -11   2   4    20021.83    20923.17    989.03 o 
 -10   2   4     4688.74     5312.11    536.63 o 
  -9   2   4    25303.61    27290.36    669.59 o 
  -8   2   4     2327.25     2247.23    153.23 o 
  -7   2   4    28309.44    30345.31    735.38 o 
  -6   2   4       10.94      110.37     77.56 o 
  -5   2   4    21904.63    22926.13    749.16 o 
  -4   2   4     4657.78     4314.42   1170.86 o 
  -3   2   4     4294.17     4357.36    487.55 o 
  -2   2   4    35688.90    33715.22   1501.15 o 
  -1   2   4     1719.45     1853.60    124.84 o 
   0   2   4      164.97      276.96     27.65 o 
   1   2   4      817.00      723.15    108.37 o 
   2   2   4    35974.36    34729.57   1262.97 o 
   3   2   4      129.47      157.49     46.14 o 
   4   2   4    11077.99    10393.39    375.39 o 
   5   2   4     2046.09     2210.79    105.87 o 
   6   2   4    41626.28    37806.51   1133.76 o 
   7   2   4     1672.92     1594.26    101.50 o 
   8   2   4    39095.76    36477.45    941.04 o 
   9   2   4     4280.02     4652.86    188.22 o 
  10   2   4    36178.98    37146.65    857.27 o 
  11   2   4       98.37       30.93     70.73 o 
  12   2   4    24536.02    27566.06    848.08 o 
  13   2   4       72.70      192.29    104.31 o 
  14   2   4     9393.58     9844.12    560.78 o 
  15   2   4       74.90      213.12    149.68 o 
  16   2   4     4055.71     4432.41    571.26 o 
  17   2   4       88.56      163.72    175.73 o 
 -17   3   4     1102.88      933.40    285.42 o 
 -16   3   4      130.75       51.62    204.00 o 
 -15   3   4      166.32      211.82    146.91 o 
 -14   3   4      207.18       94.80    128.04 o 
 -13   3   4      117.61      126.32     93.19 o 
 -12   3   4     3372.19     4177.26    367.13 o 
 -11   3   4     9854.62    10422.77    440.77 o 
 -10   3   4    10694.88    11041.38    437.08 o 
  -9   3   4    19190.22    19616.04    534.07 o 
  -8   3   4     9144.40     8725.06    288.92 o 
  -7   3   4    41399.61    40879.67   1350.37 o 
  -6   3   4    14416.96    14077.81    416.36 o 
  -5   3   4    17711.07    17278.90    579.85 o 
  -4   3   4      754.78      716.38    138.97 o 
  -3   3   4      490.95      509.42    101.74 o 
  -2   3   4    18387.74    17634.22    827.66 o 
  -1   3   4    76987.95    75212.17   2638.99 o 
   0   3   4    12806.81    13744.84    641.63 o 
   1   3   4   107648.38   107269.36   3227.71 o 
   2   3   4     6148.41     5736.87    195.00 o 
   3   3   4    28149.52    26882.33    813.82 o 
   4   3   4    19559.02    19567.42    634.74 o 
   5   3   4   141941.69   134105.95   2667.93 o 
   6   3   4    33646.16    31441.85    923.56 o 
   7   3   4    32297.39    29440.78    666.20 o 
   8   3   4     6068.44     5760.09    289.44 o 
   9   3   4     1140.39     1055.12    124.12 o 
  10   3   4      323.28      214.04     69.83 o 
  11   3   4        2.68       15.46     71.54 o 
  12   3   4     2729.75     2823.32    385.59 o 
  13   3   4     3431.66     4532.32    429.68 o 
  14   3   4     2343.07     2966.66    467.55 o 
  15   3   4     5309.54     5721.67    396.23 o 
  16   3   4     1573.25     1614.77    240.36 o 
  17   3   4     4412.25     5732.11    704.22 o 
 -17   4   4     3439.22     2708.90    381.99 o 
 -16   4   4     2118.66     2308.80    333.12 o 
 -15   4   4     1647.12     1411.71    211.11 o 
 -14   4   4     7201.15     8213.77    540.99 o 
 -13   4   4      990.23      943.37    150.25 o 
 -12   4   4    17637.34    18806.48    936.16 o 
 -11   4   4        3.84       22.88     93.89 o 
 -10   4   4    29737.27    32212.32    992.38 o 
  -9   4   4       14.14        5.41     67.41 o 
  -8   4   4    41306.99    40839.51    974.25 o 
  -7   4   4     1837.18     1923.76    141.28 o 
  -6   4   4    17916.67    17730.47    505.58 o 
  -5   4   4     1580.62     1454.94    112.98 o 
  -4   4   4     2279.87     2369.23    152.28 o 
  -3   4   4     3330.34     3581.83    221.23 o 
  -2   4   4     8110.10     8990.57    389.75 o 
  -1   4   4    27635.74    29712.61    943.25 o 
   0   4   4     4141.28     4767.24    239.10 o 
   1   4   4     1953.35     2407.16    114.67 o 
   2   4   4     1572.96     1509.28     97.34 o 
   3   4   4     3352.08     4149.08    304.45 o 
   4   4   4    11723.71    10559.74    344.53 o 
   5   4   4    22190.97    22344.06    520.27 o 
   6   4   4    90464.82    87407.46   1682.31 o 
   7   4   4    30042.86    28103.66    637.31 o 
   8   4   4    42512.70    41467.86    912.00 o 
   9   4   4    16346.07    16720.51    437.98 o 
  10   4   4    27431.75    27875.70    670.27 o 
  11   4   4     9293.36     9711.29    299.58 o 
  12   4   4    14042.93    14778.68    464.65 o 
  13   4   4    10754.23    10299.71    647.73 o 
  14   4   4     4698.61     4789.22    495.32 o 
  15   4   4     3847.35     4406.13    595.90 o 
  16   4   4     1467.40     1196.57    222.83 o 
  17   4   4     2027.34     2566.62    360.44 o 
 -17   5   4     2171.32     2076.42    257.22 o 
 -16   5   4     1324.61     1350.27    223.62 o 
 -15   5   4     4779.04     4883.61    329.51 o 
 -14   5   4       14.61       -5.25    118.94 o 
 -13   5   4    10685.82    11866.15    511.67 o 
 -12   5   4      428.77      410.15    132.29 o 
 -11   5   4    12171.47    13187.24    508.59 o 
 -10   5   4     3581.18     3596.60    355.32 o 
  -9   5   4     8111.11     8367.25    298.59 o 
  -8   5   4    13127.82    12223.04    406.79 o 
  -7   5   4      449.58      313.58     73.40 o 
  -6   5   4    40073.79    41668.90   1057.77 o 
  -5   5   4     3570.95     4205.54    189.62 o 
  -4   5   4    19812.19    21134.50    697.03 o 
  -3   5   4      297.37      223.07     60.98 o 
  -2   5   4     5217.97     5486.75    487.96 o 
  -1   5   4    34826.24    36227.00   1146.17 o 
   0   5   4      843.33      998.16     86.26 o 
   1   5   4    17432.58    17383.01    537.64 o 
   2   5   4     3855.90     3903.60    168.65 o 
   3   5   4    33336.64    35697.27   1041.86 o 
   4   5   4    41364.56    41219.63   1090.12 o 
   5   5   4    16055.58    14670.22    414.16 o 
   6   5   4    30265.27    30116.61    632.46 o 
   7   5   4     8108.88     7693.70    223.18 o 
   8   5   4     2626.56     2617.98    155.47 o 
   9   5   4     4578.81     4856.02    266.72 o 
  10   5   4      222.71      150.44     75.80 o 
  11   5   4     1096.89     1071.61    202.48 o 
  12   5   4     2134.27     1732.75    258.91 o 
  13   5   4      188.11      147.45    102.21 o 
  14   5   4     1416.08     1238.33    199.29 o 
  15   5   4       50.37      144.16    152.79 o 
  16   5   4     1177.32      797.44    227.53 o 
  17   5   4      259.42      242.05    221.00 o 
 -17   6   4        0.52     -113.72    193.49 o 
 -16   6   4       12.34     -137.60    156.98 o 
 -15   6   4      218.09      177.76    139.05 o 
 -14   6   4       29.12       49.99    145.92 o 
 -13   6   4      117.73       51.97    121.87 o 
 -12   6   4      389.44      227.53    134.10 o 
 -11   6   4      751.46      518.76    132.04 o 
 -10   6   4      159.80      157.21     87.89 o 
  -9   6   4     2473.35     2267.79    175.72 o 
  -8   6   4     4975.93     4474.50    258.62 o 
  -7   6   4    37564.59    37648.66    978.80 o 
  -6   6   4    44252.64    45324.84   1238.81 o 
  -5   6   4   144982.11   147388.31   3770.99 o 
  -4   6   4    78376.97    79040.13   2123.77 o 
  -3   6   4   126207.34   123004.56   3739.31 o 
  -2   6   4   148170.67   149730.44   4519.25 o 
  -1   6   4   132555.70   131516.08   3522.90 o 
   0   6   4   138277.33   130869.31   3500.17 o 
   1   6   4   165558.36   158872.98   4247.16 o 
   2   6   4    79055.45    77602.58   2133.24 o 
   3   6   4    99702.86   100368.85   3106.78 o 
   4   6   4    23425.74    22883.45    659.17 o 
   5   6   4     3690.56     3480.03    194.21 o 
   6   6   4     3656.75     3991.81    185.57 o 
   7   6   4      629.89      541.66     69.47 o 
   8   6   4      313.56      210.63    101.14 o 
   9   6   4     6516.17     6618.15    320.61 o 
  10   6   4      649.66      374.14     92.43 o 
  11   6   4     4101.35     4101.93    242.78 o 
  12   6   4      848.47      459.05    121.01 o 
  13   6   4      445.20      507.64    121.54 o 
  14   6   4       11.11       46.42    132.26 o 
  15   6   4       17.48      -13.30    167.34 o 
  16   6   4      708.87      606.23    302.81 o 
  17   6   4      459.07      467.98    281.80 o 
 -17   7   4     1532.87     1165.65    272.71 o 
 -16   7   4      572.56      330.57    158.16 o 
 -15   7   4     3565.61     3561.56    592.94 o 
 -14   7   4     5733.74     5921.98    379.04 o 
 -13   7   4     1293.99      952.34    184.40 o 
 -12   7   4     7255.66     7014.48    650.34 o 
 -11   7   4     2871.28     2671.54    301.89 o 
 -10   7   4     7040.22     7324.78    325.34 o 
  -9   7   4      565.79      442.94    105.61 o 
  -8   7   4     9326.48     9880.17    352.57 o 
  -7   7   4    14527.91    14552.61    445.31 o 
  -6   7   4    10323.45    10388.35    361.12 o 
  -5   7   4    12713.21    13390.79    425.51 o 
  -4   7   4     7876.17     7989.72    355.48 o 
  -3   7   4     4532.85     4479.59    239.65 o 
  -2   7   4      709.22      621.06     77.87 o 
  -1   7   4    10450.10    10674.92    409.83 o 
   0   7   4    52197.87    51591.68   1624.19 o 
   1   7   4       49.50       21.77     45.14 o 
   2   7   4    26541.60    26152.82   1008.20 o 
   3   7   4     3310.28     2979.45    167.22 o 
   4   7   4    17978.77    17384.37    534.17 o 
   5   7   4     1423.51     1298.01    122.20 o 
   6   7   4     7854.76     8404.46    268.69 o 
   7   7   4       52.86       45.80     64.27 o 
   8   7   4     1508.94     1183.27    129.95 o 
   9   7   4       52.87       -5.70     75.12 o 
  10   7   4     2269.23     2169.85    198.76 o 
  11   7   4       87.21      -12.72    102.59 o 
  12   7   4      388.05      204.44    129.21 o 
  13   7   4      927.28      718.39    196.04 o 
  14   7   4      475.72      388.95    159.47 o 
  15   7   4      197.22      219.18    175.93 o 
  16   7   4      995.15      939.00    252.00 o 
 -17   8   4     2355.12     1713.92    266.64 o 
 -16   8   4     1408.84     1260.59    201.71 o 
 -15   8   4     3787.33     4344.11    399.74 o 
 -14   8   4       64.33      107.02    177.28 o 
 -13   8   4    13685.54    12376.79    594.42 o 
 -12   8   4     1368.91     1100.36    204.56 o 
 -11   8   4    20182.12    21016.35    807.40 o 
 -10   8   4      606.22      492.98    113.17 o 
  -9   8   4    23271.71    24592.38    710.43 o 
  -8   8   4     2420.80     2102.20    160.78 o 
  -7   8   4     5258.58     5031.65    222.85 o 
  -6   8   4     5328.68     5165.71    338.18 o 
  -5   8   4     3515.69     3533.30    147.34 o 
  -4   8   4     2385.28     2964.84    180.20 o 
  -3   8   4     4682.71     4708.00    223.01 o 
  -2   8   4     3166.53     3003.67    198.46 o 
  -1   8   4      342.35      313.37     63.28 o 
   0   8   4     2301.74     2424.87    165.53 o 
   1   8   4      562.97      480.21    139.07 o 
   2   8   4    18163.85    18204.18    547.68 o 
   3   8   4    12815.39    13824.14    449.33 o 
   4   8   4    26645.64    28931.27    823.57 o 
   5   8   4    29615.76    30006.97    862.61 o 
   6   8   4     5111.83     4779.55    294.73 o 
   7   8   4    36180.02    34598.21    866.74 o 
   8   8   4     1191.57      970.39    125.19 o 
   9   8   4    43181.44    44874.76   1121.79 o 
  10   8   4     2691.74     3029.50    376.90 o 
  11   8   4    21507.68    23607.41   1045.88 o 
  12   8   4     2154.26     2277.82    243.26 o 
  13   8   4    10733.42    11702.49    537.95 o 
  14   8   4     2593.22     2384.90    259.76 o 
  15   8   4     4624.60     4292.59    422.61 o 
  16   8   4     2863.35     3326.08    547.91 o 
 -17   9   4        1.23       79.15    205.74 o 
 -16   9   4      546.79      515.48    249.57 o 
 -15   9   4        9.12       67.22    216.16 o 
 -14   9   4        0.89       -7.98    159.77 o 
 -13   9   4       96.76       92.80    157.28 o 
 -12   9   4     2789.77     2547.59    519.12 o 
 -11   9   4      352.72      144.17    124.01 o 
 -10   9   4    15492.01    17499.01    565.27 o 
  -9   9   4     3785.08     3799.66    222.40 o 
  -8   9   4    32504.47    33534.51    904.92 o 
  -7   9   4     2509.00     2455.46    155.18 o 
  -6   9   4    19486.45    18375.68    514.74 o 
  -5   9   4      660.39      578.13     88.76 o 
  -4   9   4    20878.65    22202.53    849.51 o 
  -3   9   4        8.51      -36.59     53.31 o 
  -2   9   4     1493.97     1595.26    160.22 o 
  -1   9   4     1691.00     2290.52    151.98 o 
   0   9   4    46803.06    49660.22   1438.33 o 
   1   9   4      600.34      532.71     89.74 o 
   2   9   4   134914.84   135900.61   3378.13 o 
   3   9   4      299.10      190.25     67.30 o 
   4   9   4   148372.25   143673.77   3583.08 o 
   5   9   4      171.18       99.89     71.86 o 
   6   9   4    52474.43    52721.20   1431.39 o 
   7   9   4      865.27      691.75     95.77 o 
   8   9   4    17192.20    17445.46    517.63 o 
   9   9   4      102.00       80.92     85.19 o 
  10   9   4     1527.69     1293.74    166.84 o 
  11   9   4        2.72       76.88    150.68 o 
  12   9   4     2170.44     1449.76    218.24 o 
  13   9   4      140.71      138.92    147.01 o 
  14   9   4     6340.80     6558.84    475.14 o 
  15   9   4      439.17      391.35    183.36 o 
  16   9   4     5790.54     5695.97    421.05 o 
 -16  10   4       26.61      -35.46    235.87 o 
 -15  10   4     7067.64     8316.84    663.84 o 
 -14  10   4     1014.54      629.94    265.87 o 
 -13  10   4    10767.83    10771.21    955.02 o 
 -12  10   4     4533.76     4405.35    450.98 o 
 -11  10   4    14275.38    14421.63    585.80 o 
 -10  10   4     8451.85     8327.49    523.28 o 
  -9  10   4    24871.20    25154.87    833.14 o 
  -8  10   4    16409.46    16233.47    585.10 o 
  -7  10   4     8825.44     9618.29    403.50 o 
  -6  10   4    18813.00    20240.39    602.04 o 
  -5  10   4     5418.67     5200.71    232.23 o 
  -4  10   4    12675.30    14290.40    511.66 o 
  -3  10   4        5.20       14.57     57.51 o 
  -2  10   4      140.15      -13.13     54.77 o 
  -1  10   4     1191.58     1229.09    125.47 o 
   0  10   4      734.19      655.21    140.97 o 
   1  10   4     4519.55     4195.50    268.16 o 
   2  10   4     2153.58     1810.60    148.36 o 
   3  10   4    25332.84    25076.81    743.78 o 
   4  10   4      607.84      494.30     93.70 o 
   5  10   4    16608.91    15341.43    519.96 o 
   6  10   4      138.96      155.20     79.43 o 
   7  10   4    22510.19    21832.48    622.69 o 
   8  10   4     3682.20     3773.60    270.86 o 
   9  10   4    25182.34    25935.15    898.15 o 
  10  10   4      385.02      214.76    103.07 o 
  11  10   4    28513.72    30308.19   1378.05 o 
  12  10   4        2.96       58.48    135.79 o 
  13  10   4    11515.40    12838.07    579.57 o 
  14  10   4      157.62      137.22    168.52 o 
  15  10   4     4546.03     4404.31    675.89 o 
  16  10   4      344.14      541.27    230.67 o 
 -16  11   4      149.43      -41.37    328.97 o 
 -15  11   4     2532.30     3409.79   1044.79 o 
 -14  11   4     1616.41     1902.33    347.37 o 
 -13  11   4     4156.11     4111.02    704.63 o 
 -12  11   4     4347.42     3910.15    429.20 o 
 -11  11   4     1665.71     1095.37    234.63 o 
 -10  11   4     9678.60     9759.76    479.73 o 
  -9  11   4     1467.95     1281.15    172.61 o 
  -8  11   4     4024.70     3727.44    257.91 o 
  -7  11   4     5089.95     5472.67    316.49 o 
  -6  11   4    14385.87    14686.13    471.64 o 
  -5  11   4     3665.22     3651.29    252.85 o 
  -4  11   4     9251.17     9344.92    500.97 o 
  -3  11   4    28969.17    30700.92    952.90 o 
  -2  11   4     2261.24     2735.87    256.02 o 
  -1  11   4    13681.02    13445.10    490.13 o 
   0  11   4    24455.32    25508.52    828.06 o 
   1  11   4     2291.53     2410.89    195.60 o 
   2  11   4    20333.27    20365.28    635.87 o 
   3  11   4      114.13       71.59     69.45 o 
   4  11   4    20610.32    21027.19    664.21 o 
   5  11   4      264.11      140.93     80.70 o 
   6  11   4    11022.12    10614.22    422.36 o 
   7  11   4      419.90      321.93    111.33 o 
   8  11   4     9421.35     9337.82    363.29 o 
   9  11   4      519.61      330.82    120.16 o 
  10  11   4     4173.17     3962.45    306.31 o 
  11  11   4      485.33      454.14    167.01 o 
  12  11   4       19.68       57.22    129.61 o 
  13  11   4      693.43      227.42    166.36 o 
  14  11   4      460.72      269.60    185.99 o 
  15  11   4      256.66      505.26    230.12 o 
  16  11   4     1199.54     1089.94    277.18 o 
 -16  12   4      197.31      138.39    368.37 o 
 -15  12   4       16.02       88.26    249.36 o 
 -14  12   4      435.88      482.42    275.82 o 
 -13  12   4       57.34     -121.55    205.96 o 
 -12  12   4     1136.96      605.41    235.82 o 
 -11  12   4      384.64       54.41    132.69 o 
 -10  12   4      692.63      333.72    131.23 o 
  -9  12   4    11062.24    11482.19    487.33 o 
  -8  12   4     2493.19     2648.50    298.68 o 
  -7  12   4    31376.11    33430.79    956.43 o 
  -6  12   4    13589.86    14730.85    517.31 o 
  -5  12   4   102443.07   110495.73   2721.07 o 
  -4  12   4    18770.93    19360.20    754.91 o 
  -3  12   4   209111.89   208175.83   5642.47 o 
  -2  12   4    27391.04    28139.01    903.03 o 
  -1  12   4   187488.38   180384.50   4914.55 o 
   0  12   4     4053.58     4214.91    316.19 o 
   1  12   4   129489.82   123349.52   3420.53 o 
   2  12   4     6729.91     6961.41    318.38 o 
   3  12   4    67039.22    68436.88   1811.15 o 
   4  12   4     1770.15     1603.73    160.15 o 
   5  12   4     3392.93     3247.23    228.24 o 
   6  12   4     2112.27     1865.77    274.17 o 
   7  12   4     1985.99     2076.05    201.35 o 
   8  12   4     1994.83     2417.49    277.98 o 
   9  12   4     3692.31     3365.27    248.63 o 
  10  12   4     2310.53     2417.29    254.19 o 
  11  12   4     2839.72     2817.53    279.90 o 
  12  12   4     3038.54     2774.98    289.66 o 
  13  12   4     1231.13     1018.48    287.66 o 
  14  12   4      277.08       46.11    171.60 o 
  15  12   4        9.44       86.47    208.38 o 
 -16  13   4      253.63      205.85    384.62 o 
 -15  13   4     3410.00     2618.87    432.27 o 
 -14  13   4      548.99      735.89    303.93 o 
 -13  13   4     5083.08     6256.38    821.83 o 
 -12  13   4      116.14      168.23    176.08 o 
 -11  13   4     2915.45     3130.09    337.48 o 
 -10  13   4     3065.16     2967.30    269.75 o 
  -9  13   4     2247.38     2424.05    301.29 o 
  -8  13   4     5850.81     5268.94    317.65 o 
  -7  13   4      142.64      122.99     92.27 o 
  -6  13   4    11571.21    11508.27    412.34 o 
  -5  13   4       36.92      -11.97     75.15 o 
  -4  13   4     8836.13     7872.22    374.46 o 
  -3  13   4      240.15      275.72     95.74 o 
  -2  13   4      581.31      311.83     95.36 o 
  -1  13   4     4766.82     4127.30    400.05 o 
   0  13   4        3.72       30.15     74.90 o 
   1  13   4    16092.69    16779.09    625.13 o 
   2  13   4     6269.75     6159.56    404.94 o 
   3  13   4     2767.36     2425.69    201.82 o 
   4  13   4    20478.43    20989.99    683.85 o 
   5  13   4     2175.48     1827.11    194.58 o 
   6  13   4    11373.71    12519.95    489.34 o 
   7  13   4     3992.48     3371.51    254.44 o 
   8  13   4     6095.83     5946.18    342.72 o 
   9  13   4     1190.54      726.47    188.46 o 
  10  13   4       22.91       -7.66    120.63 o 
  11  13   4     1581.34     1241.26    208.15 o 
  12  13   4      461.00      191.54    166.72 o 
  13  13   4      752.16      271.06    180.36 o 
  14  13   4      698.15      289.99    211.92 o 
  15  13   4       32.29     -190.35    234.84 o 
 -15  14   4     3322.95     2654.34    452.77 o 
 -14  14   4     4400.26     3791.00    499.37 o 
 -13  14   4     4162.93     4144.66    490.28 o 
 -12  14   4     5593.00     5951.70    555.40 o 
 -11  14   4     2047.73     2313.78    258.03 o 
 -10  14   4    13235.92    12787.97    559.38 o 
  -9  14   4      506.90      336.52    135.65 o 
  -8  14   4    10022.25    10802.94    477.47 o 
  -7  14   4     2776.21     2543.16    362.90 o 
  -6  14   4     3791.75     3443.16    367.28 o 
  -5  14   4      284.63      117.32     85.66 o 
  -4  14   4      133.78       75.31     81.91 o 
  -3  14   4      219.20      101.29     81.64 o 
  -2  14   4     1497.06     1225.92    221.70 o 
  -1  14   4     1194.02     1104.29    150.11 o 
   0  14   4     8970.63     7831.34    397.52 o 
   1  14   4      550.44      236.12    105.03 o 
   2  14   4      333.55      180.28     81.31 o 
   3  14   4    14706.60    13415.40    600.25 o 
   4  14   4       33.08       38.80     80.49 o 
   5  14   4    21010.78    21097.39    707.05 o 
   6  14   4    10293.56    11193.25    470.57 o 
   7  14   4    22994.96    23813.53    792.59 o 
   8  14   4     8100.81     8292.96    417.82 o 
   9  14   4    23299.41    26812.73    887.84 o 
  10  14   4     7998.08     8646.16    551.01 o 
  11  14   4    17004.98    18118.36    870.38 o 
  12  14   4     4652.64     4975.25    439.56 o 
  13  14   4     8798.22     9767.33    746.85 o 
  14  14   4     2389.96     2008.86    317.86 o 
  15  14   4     4052.48     4112.87    610.93 o 
 -15  15   4       13.64      148.73    438.30 o 
 -14  15   4       26.53      -32.48    266.86 o 
 -13  15   4      401.39      334.30    242.72 o 
 -12  15   4      662.64      590.54    203.20 o 
 -11  15   4     4039.23     3665.27    322.19 o 
 -10  15   4     1789.12     1738.68    277.14 o 
  -9  15   4    10640.45    11898.67    655.29 o 
  -8  15   4     4882.99     4601.43    290.80 o 
  -7  15   4    18463.84    20953.92    875.29 o 
  -6  15   4    16442.04    16173.50    712.52 o 
  -5  15   4    13286.74    12605.17    532.15 o 
  -4  15   4     2109.08     1365.97    283.99 o 
  -3  15   4      664.00      717.23    132.80 o 
  -2  15   4      175.01      157.65     87.98 o 
  -1  15   4     1158.57      867.85    194.32 o 
   0  15   4     1423.78     1335.64    183.59 o 
   1  15   4     8016.31     7724.54    413.69 o 
   2  15   4    21849.41    21785.53    718.65 o 
   3  15   4    24249.47    24452.33    869.58 o 
   4  15   4    18821.72    18906.28    655.88 o 
   5  15   4    39756.45    40027.77   1183.18 o 
   6  15   4    20899.84    21891.85    742.97 o 
   7  15   4    16476.10    16788.99    626.40 o 
   8  15   4     7066.42     7433.93    403.18 o 
   9  15   4     2309.27     2516.89    248.96 o 
  10  15   4      388.03      415.69    191.92 o 
  11  15   4      801.38      378.05    191.64 o 
  12  15   4     1094.16     1138.92    247.75 o 
  13  15   4     2110.97     1533.14    405.08 o 
  14  15   4     1579.26     1713.48    279.90 o 
 -15  16   4     1097.45      820.96    511.68 o 
 -14  16   4     1316.83     1365.52    449.54 o 
 -13  16   4     6055.94     5486.65    557.13 o 
 -12  16   4     1888.78     1501.47    261.40 o 
 -11  16   4    14391.92    15200.40    876.00 o 
 -10  16   4      887.58      754.11    180.62 o 
  -9  16   4    17438.80    18489.44    709.05 o 
  -8  16   4       81.02       19.76    115.32 o 
  -7  16   4    22926.30    25822.39   1034.86 o 
  -6  16   4      514.83      502.93    150.17 o 
  -5  16   4     3875.11     3935.57    345.79 o 
  -4  16   4        3.26       17.13     87.06 o 
  -3  16   4     6106.26     6162.80    354.58 o 
  -2  16   4      583.15      494.23    119.66 o 
  -1  16   4     2645.48     3141.74    259.26 o 
   0  16   4      342.23      125.60     93.30 o 
   1  16   4       10.99       44.21     89.41 o 
   2  16   4      592.31      508.89    122.13 o 
   3  16   4     3529.03     3480.38    262.26 o 
   4  16   4     6964.05     6736.30    366.85 o 
   5  16   4    22254.34    22191.25    756.90 o 
   6  16   4    18293.57    17769.29    651.29 o 
   7  16   4    15918.64    16475.33    629.24 o 
   8  16   4    10636.00    11282.10    516.65 o 
   9  16   4     8975.19     8579.74    494.04 o 
  10  16   4     9912.43    10216.96    709.14 o 
  11  16   4     6607.99     7134.89    552.53 o 
  12  16   4     6618.93     8217.01    574.56 o 
  13  16   4     2067.10     1892.65    285.75 o 
  14  16   4     4369.74     4382.96    784.25 o 
 -14  17   4     3414.75     3305.99    685.53 o 
 -13  17   4       35.67        4.82    242.10 o 
 -12  17   4     3644.81     3649.31    413.38 o 
 -11  17   4      574.89      483.85    194.04 o 
 -10  17   4     1684.28     1300.47    234.25 o 
  -9  17   4     2588.81     2287.19    525.55 o 
  -8  17   4      394.20      385.40    152.43 o 
  -7  17   4    15117.31    15555.55   1101.25 o 
  -6  17   4      671.02      595.67    212.11 o 
  -5  17   4     7800.42     6708.70    616.71 o 
  -4  17   4       56.13        6.42     98.53 o 
  -3  17   4     2432.61     2211.82    227.22 o 
  -2  17   4     2069.75     1407.84    211.95 o 
  -1  17   4       65.92       17.83     93.69 o 
   0  17   4     3523.65     2930.65    323.99 o 
   1  17   4     6000.27     6136.53    603.21 o 
   2  17   4    10527.15    10860.05    472.65 o 
   3  17   4    19143.84    20225.84    708.47 o 
   4  17   4     1816.74     1492.78    187.67 o 
   5  17   4     7104.07     7665.97    412.44 o 
   6  17   4      523.52      226.35    118.30 o 
   7  17   4    11001.36    10471.74    882.98 o 
   8  17   4     1089.22      672.17    163.90 o 
   9  17   4      325.08      248.93    147.67 o 
  10  17   4       72.05      -43.27    149.23 o 
  11  17   4       24.94       -1.58    151.90 o 
  12  17   4      353.51      255.25    210.38 o 
  13  17   4      849.30      575.05    217.47 o 
  14  17   4      222.30       28.54    255.23 o 
 -14  18   4      287.51      137.89    490.51 o 
 -13  18   4      222.32      -83.03    242.11 o 
 -12  18   4      125.72       78.86    195.60 o 
 -11  18   4      285.32      117.53    177.83 o 
 -10  18   4      612.18      431.30    220.47 o 
  -9  18   4      457.22      540.50    183.68 o 
  -8  18   4     7610.59     7072.82    545.36 o 
  -7  18   4     8551.86     7586.69    600.22 o 
  -6  18   4    26832.46    26589.20   1072.15 o 
  -5  18   4    12447.36    12574.66    561.08 o 
  -4  18   4    97894.30   100046.71   2878.62 o 
  -3  18   4    11932.56    12157.52    545.73 o 
  -2  18   4    96058.63   100687.46   2905.34 o 
  -1  18   4     8062.41     8878.51    468.47 o 
   0  18   4    99434.86   104005.68   3015.78 o 
   1  18   4    12972.08    14174.97    627.73 o 
   2  18   4    72219.02    74288.17   2223.12 o 
   3  18   4     2485.90     2550.64    336.66 o 
   4  18   4     4510.03     4354.84    336.16 o 
   5  18   4     2225.71     1806.99    232.08 o 
   6  18   4      578.51      196.77    116.18 o 
   7  18   4     4698.86     3802.99    311.67 o 
   8  18   4      889.40      690.52    162.04 o 
   9  18   4       30.70      -45.97    117.86 o 
  10  18   4     3519.88     3639.37    421.16 o 
  11  18   4      249.35      325.09    194.34 o 
  12  18   4     2402.74     2297.71    359.49 o 
  13  18   4      338.63      412.77    287.32 o 
 -13  19   4      655.57     1215.90    402.74 o 
 -12  19   4     1248.01      560.09    223.21 o 
 -11  19   4     2288.67     1923.46    277.07 o 
 -10  19   4      307.07      311.60    207.40 o 
  -9  19   4     5075.33     5087.87    403.28 o 
  -8  19   4      486.96      212.20    136.74 o 
  -7  19   4     2713.33     2457.62    271.85 o 
  -6  19   4     2942.04     2139.33    449.81 o 
  -5  19   4     4813.31     4327.34    398.01 o 
  -4  19   4     3140.98     3329.75    293.27 o 
  -3  19   4      743.55      301.51    125.35 o 
  -2  19   4      962.86      579.25    172.70 o 
  -1  19   4      664.76      358.19    131.23 o 
   0  19   4     5835.21     6090.07    420.09 o 
   1  19   4     3469.83     3781.34    302.87 o 
   2  19   4      705.31      632.47    205.63 o 
   3  19   4     9650.18     9553.68    478.99 o 
   4  19   4        5.44       51.12    100.49 o 
   5  19   4     3492.15     3530.85    305.78 o 
   6  19   4       40.99      -21.12    113.18 o 
   7  19   4     6636.39     6760.07    421.23 o 
   8  19   4        0.32       87.79    126.11 o 
   9  19   4     1027.64      529.18    198.05 o 
  10  19   4       51.68      216.19    202.01 o 
  11  19   4        2.78      143.51    185.30 o 
  12  19   4      430.38      234.00    202.44 o 
  13  19   4       75.68      193.79    287.89 o 
 -13  20   4      343.54     -170.64    305.47 o 
 -12  20   4     5575.93     6459.78    476.28 o 
 -11  20   4      477.68      412.46    244.23 o 
 -10  20   4     5217.43     4721.02    468.58 o 
  -9  20   4     2891.02     3151.55    354.16 o 
  -8  20   4     3269.72     3290.67    332.65 o 
  -7  20   4     2728.39     2666.16    297.30 o 
  -6  20   4      455.85      303.42    161.86 o 
  -5  20   4      552.34      213.00    143.10 o 
  -4  20   4      104.82      111.62    115.23 o 
  -3  20   4      673.33      250.50    134.83 o 
  -2  20   4      253.78       71.62    123.51 o 
  -1  20   4     8388.02     8540.32    479.98 o 
   0  20   4        5.50      -44.26    102.91 o 
   1  20   4     5224.03     5584.07    373.15 o 
   2  20   4     7151.63     7025.56    417.75 o 
   3  20   4       34.93       -4.45    116.34 o 
   4  20   4     7707.27     8176.64    455.60 o 
   5  20   4       17.68     -102.32    114.43 o 
   6  20   4    18269.23    18396.92    721.34 o 
   7  20   4      755.63      346.76    151.02 o 
   8  20   4    20352.09    21532.41    886.86 o 
   9  20   4       50.62       41.96    138.42 o 
  10  20   4    15181.75    17421.84    956.28 o 
  11  20   4       46.12       64.60    180.55 o 
  12  20   4     8686.27     9487.30    836.22 o 
 -12  21   4      401.80      144.57    394.60 o 
 -11  21   4     5081.57     6054.13    553.28 o 
 -10  21   4      542.15      566.77    256.34 o 
  -9  21   4     6010.94     7365.85    507.32 o 
  -8  21   4     3673.57     2991.06    325.84 o 
  -7  21   4    11572.12    11777.89    631.81 o 
  -6  21   4     2106.08     2145.87    374.96 o 
  -5  21   4     7383.90     8193.31    538.94 o 
  -4  21   4        5.07      -33.89    115.32 o 
  -3  21   4       43.72       34.98    115.89 o 
  -2  21   4      178.95       63.78    129.13 o 
  -1  21   4     1421.44     1262.43    194.99 o 
   0  21   4     1082.36      680.71    160.71 o 
   1  21   4    12676.46    13730.11    605.06 o 
   2  21   4     8436.88     8654.79    476.48 o 
   3  21   4    39164.77    39479.53   1245.40 o 
   4  21   4     3282.92     3405.95    479.36 o 
   5  21   4    23438.53    25607.64   1018.95 o 
   6  21   4     1787.53     1324.22    215.60 o 
   7  21   4    10183.75    11032.85    557.21 o 
   8  21   4      661.64      591.89    200.28 o 
   9  21   4     2517.29     1554.90    278.77 o 
  10  21   4      248.09      269.14    170.67 o 
  11  21   4      107.17      181.02    276.75 o 
 -11  22   4      873.87      836.36    337.92 o 
 -10  22   4     9575.63    11425.48    744.44 o 
  -9  22   4     1584.33     1284.25    248.68 o 
  -8  22   4     8806.70     9157.48    654.79 o 
  -7  22   4     3743.18     4027.03    531.73 o 
  -6  22   4     2627.53     2304.97    319.99 o 
  -5  22   4     3794.28     3932.32    385.21 o 
  -4  22   4      727.48      703.20    187.38 o 
  -3  22   4      965.62      663.57    189.21 o 
  -2  22   4     1469.83     1091.90    210.84 o 
  -1  22   4      179.81       26.55    123.63 o 
   0  22   4      750.96      430.33    147.16 o 
   1  22   4       36.51        3.89    120.64 o 
   2  22   4     2515.23     2458.83    288.17 o 
   3  22   4        5.18       36.36    138.39 o 
   4  22   4     7032.45     7838.15    470.87 o 
   5  22   4      144.65      271.17    154.18 o 
   6  22   4     6797.72     6592.24    466.72 o 
   7  22   4      346.81      130.31    146.67 o 
   8  22   4    10168.47    10018.41    594.40 o 
   9  22   4       85.72      -31.91    153.52 o 
  10  22   4    10646.56    11582.03    670.10 o 
  11  22   4      590.94      482.75    444.33 o 
 -11  23   4     2286.57     2652.99    622.73 o 
 -10  23   4      167.90      -21.77    233.15 o 
  -9  23   4     3108.33     2423.74    379.92 o 
  -8  23   4     1477.15      767.78    217.19 o 
  -7  23   4     1121.32      725.98    209.05 o 
  -6  23   4     6674.89     7328.26   1009.59 o 
  -5  23   4      666.66      576.64    207.51 o 
  -4  23   4     2285.32     2674.04    312.08 o 
  -3  23   4      191.96       20.78    131.41 o 
  -2  23   4     1548.48     1645.29    240.51 o 
  -1  23   4     1553.12     1138.30    209.44 o 
   0  23   4      175.19      190.78    134.51 o 
   1  23   4     7523.79     8487.75    572.99 o 
   2  23   4     3510.60     4102.66    361.36 o 
   3  23   4     2561.01     2000.27    255.79 o 
   4  23   4     3999.21     4041.58    583.93 o 
   5  23   4     4251.55     4486.44    403.63 o 
   6  23   4     1037.12      527.17    186.99 o 
   7  23   4     4315.58     3007.10    346.91 o 
   8  23   4      195.84      154.89    162.20 o 
   9  23   4     1550.54     1501.86    272.20 o 
  10  23   4       92.17     -105.97    356.83 o 
 -10  24   4     1293.48     1145.42    515.60 o 
  -9  24   4      109.37       71.96    188.14 o 
  -8  24   4     4097.29     4737.20    434.30 o 
  -7  24   4     2495.10     1980.11    290.91 o 
  -6  24   4    12155.96    14755.43    744.84 o 
  -5  24   4    13021.98    13782.26    767.55 o 
  -4  24   4    21694.79    24003.67    953.71 o 
  -3  24   4    12227.03    13145.00    674.92 o 
  -2  24   4    26865.58    29936.44   1032.98 o 
  -1  24   4    11100.55    12658.16    614.11 o 
   0  24   4    29213.22    33403.41   1045.94 o 
   1  24   4    13169.30    14090.41    602.98 o 
   2  24   4    18000.19    20252.43    817.11 o 
   3  24   4     6752.59     6629.78    498.93 o 
   4  24   4     7434.49     7191.37    491.65 o 
   5  24   4      596.64      277.42    170.81 o 
   6  24   4     1138.23      818.95    219.54 o 
   7  24   4      648.58      300.72    163.57 o 
   8  24   4        7.70      -17.92    168.10 o 
   9  24   4     3354.70     4254.12    749.72 o 
  -9  25   4      472.08      609.81    477.93 o 
  -8  25   4      562.61      199.50    192.97 o 
  -7  25   4     2519.57     2093.05    307.02 o 
  -6  25   4      680.24      830.98    232.32 o 
  -5  25   4     3361.63     3817.15    627.73 o 
  -4  25   4       80.14       31.34    170.85 o 
  -3  25   4     2428.47     1780.02    309.07 o 
  -2  25   4     1180.27      878.21    239.95 o 
  -1  25   4      642.19      403.99    172.46 o 
   0  25   4     1979.63     1908.98    290.81 o 
   1  25   4       82.15      -58.41    131.58 o 
   2  25   4     3616.66     4495.73    390.50 o 
   3  25   4     1447.35     1142.75    335.13 o 
   4  25   4     3067.07     2909.08    323.80 o 
   5  25   4     3912.72     3201.77    346.43 o 
   6  25   4     1568.68     1520.57    257.99 o 
   7  25   4      945.61      620.02    214.23 o 
   8  25   4     1103.07     1977.82    863.06 o 
  -8  26   4        0.24        0.39    420.45 o 
  -7  26   4     1090.48      689.73    333.02 o 
  -6  26   4       21.55      -67.32    168.83 o 
  -5  26   4      112.52      -12.68    184.59 o 
  -4  26   4      489.92      327.17    237.06 o 
  -3  26   4     1197.75      828.81    276.92 o 
  -2  26   4      634.21      550.48    195.86 o 
  -1  26   4      593.48      564.29    205.05 o 
   0  26   4     1301.61     1223.49    233.14 o 
   1  26   4      437.42      319.32    164.78 o 
   2  26   4     2349.08     2347.23    379.92 o 
   3  26   4       23.92       26.05    162.21 o 
   4  26   4     3880.38     3811.98    429.87 o 
   5  26   4     2087.38     1179.27    278.86 o 
   6  26   4     3498.42     3406.39    572.07 o 
   7  26   4     5231.48     6066.69   1245.95 o 
  -6  27   4     5199.28     6652.88   1087.21 o 
  -5  27   4      370.76      499.02    305.20 o 
  -4  27   4     2397.84     2427.46    387.20 o 
  -3  27   4        6.71      -79.13    166.90 o 
  -2  27   4       10.93       73.55    171.00 o 
  -1  27   4     1087.77      609.67    196.59 o 
   0  27   4     4253.08     3998.03    356.62 o 
   1  27   4     1051.91     1075.60    262.21 o 
   2  27   4     9547.28    10471.94    559.94 o 
   3  27   4      882.75      585.28    223.11 o 
   4  27   4    12729.43    14306.21    940.85 o 
   5  27   4     1085.54      467.20    317.93 o 
   6  27   4     9002.11     8399.51   1350.18 o 
  -4  28   4     2851.04     3971.27    989.55 o 
  -3  28   4       25.08     -103.96    232.64 o 
  -2  28   4     1432.13      941.28    274.72 o 
  -1  28   4       10.29      -43.04    189.73 o 
   0  28   4      432.02      118.71    219.53 o 
   1  28   4       20.59      -29.62    201.14 o 
   2  28   4      635.85      412.13    250.65 o 
   3  28   4      611.53      877.90    324.45 o 
   4  28   4      670.43      617.22    304.02 o 
 -17   0   5       57.21     -127.26    321.77 o 
 -15   0   5      406.18      582.18    315.24 o 
 -13   0   5     2941.96     2844.42    453.18 o 
 -11   0   5      290.40      269.32    127.31 o 
  -9   0   5    28087.79    30673.64   1137.24 o 
  -7   0   5   137569.28   146610.53   4714.46 o 
  -5   0   5   159118.33   140026.91   8684.30 o 
  -3   0   5   361184.50   285806.91  17219.88 o 
  -1   0   5   506999.16   433947.31  25928.81 o 
   1   0   5    51993.52    50126.70   1755.52 o 
   3   0   5   110667.09   100328.39   4298.41 o 
   5   0   5       99.50     1183.86    203.88 o 
   7   0   5     9363.41     9287.19    392.23 o 
   9   0   5    10665.30    11973.22    558.21 o 
  11   0   5     2799.64     2757.03    250.15 o 
  13   0   5     1335.07     1160.45    255.18 o 
  15   0   5     1254.59      583.38    217.51 o 
  17   0   5     1793.58     1342.05    947.77 o 
 -17   1   5     1712.65     1679.68    325.62 o 
 -16   1   5       99.04       45.63    209.08 o 
 -15   1   5     4072.56     4868.76    444.78 o 
 -14   1   5       39.19      432.98    195.51 o 
 -13   1   5     6875.87     7528.84    375.02 o 
 -12   1   5     6415.28     7264.78    579.62 o 
 -11   1   5     6028.16     6295.80    320.15 o 
 -10   1   5     4640.61     5545.39    212.53 o 
  -9   1   5      903.77     1004.10    104.60 o 
  -8   1   5    17556.77    17944.44    717.73 o 
  -7   1   5    10793.21    11735.97    355.69 o 
  -6   1   5    28032.06    29125.02    938.16 o 
  -5   1   5    39566.68    41911.89   1824.76 o 
  -4   1   5     6983.45     6392.27    443.12 o 
  -3   1   5     9119.00     9641.76    673.46 o 
  -2   1   5    24118.04    24071.19   1242.02 o 
  -1   1   5       98.23      184.18    106.87 o 
   0   1   5    10825.11    11466.30    757.43 o 
   1   1   5     7730.82     7794.31    388.77 o 
   2   1   5     1739.70     1646.02     98.34 o 
   3   1   5     3663.86     3813.31    250.57 o 
   4   1   5    63240.02    59934.60   1204.63 o 
   5   1   5      437.89      355.82     53.77 o 
   6   1   5    41214.41    41371.14   1013.98 o 
   7   1   5     1797.79     1789.52    119.55 o 
   8   1   5     9841.17     8631.69    403.83 o 
   9   1   5      122.07      127.16     63.09 o 
  10   1   5     3131.00     2978.85    219.22 o 
  11   1   5      267.81      216.35     80.61 o 
  12   1   5     1427.19     1283.61    178.01 o 
  13   1   5      225.62      165.18    107.55 o 
  14   1   5     1945.79     1892.75    192.04 o 
  15   1   5       46.03       93.76    145.90 o 
  16   1   5      942.31      698.49    218.87 o 
  17   1   5       44.79      276.03    215.27 o 
 -17   2   5     2892.27     3193.93    401.34 o 
 -16   2   5      230.07      317.46    222.51 o 
 -15   2   5    10948.38    11164.44    639.37 o 
 -14   2   5     7760.29     7925.53    401.51 o 
 -13   2   5     9767.32    10306.66    634.08 o 
 -12   2   5    11854.67    13074.68    447.03 o 
 -11   2   5     5918.15     6280.25    375.44 o 
 -10   2   5    12504.13    13245.96    580.59 o 
  -9   2   5     3644.95     3404.97    321.44 o 
  -8   2   5     5066.05     4973.51    202.40 o 
  -7   2   5     4818.50     5062.79    278.81 o 
  -6   2   5    39525.73    40561.23   1265.44 o 
  -5   2   5       14.87       -7.92     81.67 o 
  -4   2   5     1954.10     2073.30    166.48 o 
  -3   2   5    13052.51    12801.50    668.77 o 
  -2   2   5    26340.92    26653.34   1778.57 o 
  -1   2   5      270.07      390.46     67.73 o 
   0   2   5      380.16      219.65     65.75 o 
   1   2   5      667.72      970.73     93.82 o 
   2   2   5    31233.19    30976.40    990.61 o 
   3   2   5    35137.93    33634.69   1091.76 o 
   4   2   5     1033.76      914.45     74.39 o 
   5   2   5    47872.05    45836.09    963.71 o 
   6   2   5     8533.01     7977.15    235.72 o 
   7   2   5    47347.06    42020.13    883.97 o 
   8   2   5      861.81      768.60    112.01 o 
   9   2   5    35797.72    34658.05   1138.57 o 
  10   2   5     2535.54     2547.35    187.07 o 
  11   2   5    38040.70    41804.36   1332.88 o 
  12   2   5     2969.87     2778.63    288.74 o 
  13   2   5    18504.41    20199.20   1168.38 o 
  14   2   5      237.16      169.73    143.09 o 
  15   2   5     4344.62     4496.39    464.49 o 
  16   2   5      468.38      515.86    185.28 o 
  17   2   5     1662.23     1478.97    263.01 o 
 -17   3   5      254.99      105.97    201.24 o 
 -16   3   5      567.69      568.17    240.71 o 
 -15   3   5      190.19      268.82    150.74 o 
 -14   3   5      661.61      562.12    292.71 o 
 -13   3   5      746.04      379.41    107.99 o 
 -12   3   5     1275.85     1332.06    151.20 o 
 -11   3   5     6205.18     6583.42    339.57 o 
 -10   3   5    10279.38    10744.18    429.45 o 
  -9   3   5    14651.96    15885.52    544.39 o 
  -8   3   5    31369.63    33263.73    811.03 o 
  -7   3   5    16767.24    17592.32    514.51 o 
  -6   3   5    24322.84    23718.86    643.12 o 
  -5   3   5      886.84      664.42     86.82 o 
  -4   3   5     6270.56     6596.11    268.48 o 
  -3   3   5      957.39     1046.56    141.71 o 
  -2   3   5    22181.94    24068.63   1103.06 o 
  -1   3   5   109009.60   112277.10   3874.92 o 
   0   3   5    29119.96    30741.82    959.10 o 
   1   3   5      122.32       49.76     40.23 o 
   2   3   5   160984.72   143621.19   4981.28 o 
   3   3   5    19549.05    19606.34    598.35 o 
   4   3   5    74054.50    72340.18   2072.52 o 
   5   3   5    23188.58    22740.49    515.30 o 
   6   3   5    79073.98    73126.86   1683.48 o 
   7   3   5    13261.73    12431.94    335.28 o 
   8   3   5    10296.40     9426.57    314.41 o 
   9   3   5      116.22       69.75     58.86 o 
  10   3   5     1459.08     1352.99    144.39 o 
  11   3   5      366.40      381.67     92.62 o 
  12   3   5     4976.21     6036.55    363.14 o 
  13   3   5     3770.96     4146.07    278.08 o 
  14   3   5     7478.36     8687.40    443.07 o 
  15   3   5     1642.78     1705.58    226.81 o 
  16   3   5     5254.19     5788.87    689.20 o 
  17   3   5      272.18      280.82    198.59 o 
 -17   4   5     1743.28      778.31    264.83 o 
 -16   4   5     2034.28     2464.56    399.48 o 
 -15   4   5     3945.46     4322.89    433.77 o 
 -14   4   5     2575.92     2460.82    229.22 o 
 -13   4   5    12313.38    12491.13    453.09 o 
 -12   4   5       79.93      105.66    115.51 o 
 -11   4   5    23264.32    24096.43    880.31 o 
 -10   4   5       61.76       39.25     96.70 o 
  -9   4   5    34582.32    35363.48    871.19 o 
  -8   4   5     5126.88     5559.05    226.44 o 
  -7   4   5    47002.88    45733.14   1164.43 o 
  -6   4   5     5427.66     5266.64    419.65 o 
  -5   4   5     6008.25     5270.00    305.68 o 
  -4   4   5        9.01       93.37     46.47 o 
  -3   4   5     2093.16     2522.64    255.21 o 
  -2   4   5     3346.99     3530.11    300.07 o 
  -1   4   5     9032.46     9257.68    478.20 o 
   0   4   5     3594.80     3813.44    143.61 o 
   1   4   5     1923.79     2027.93    117.98 o 
   2   4   5      185.49      320.91     66.41 o 
   3   4   5     8050.26     7535.91    259.17 o 
   4   4   5      349.12      512.56     66.64 o 
   5   4   5    66397.34    64753.36   1446.29 o 
   6   4   5    17529.35    16332.97    491.59 o 
   7   4   5    51706.39    49391.20   1057.79 o 
   8   4   5    19524.30    19308.45    480.64 o 
   9   4   5    19972.51    19826.03    504.30 o 
  10   4   5     4217.50     4141.26    188.13 o 
  11   4   5    22075.91    23824.23    564.41 o 
  12   4   5    10899.65    10710.30    515.14 o 
  13   4   5     6468.39     6285.01    593.00 o 
  14   4   5     6903.53     6990.75    614.47 o 
  15   4   5     2153.18     1881.60    242.60 o 
  16   4   5     1451.90      995.63    209.63 o 
  17   4   5      848.79      636.41    256.05 o 
 -17   5   5     1307.02     1570.31    318.03 o 
 -16   5   5     3701.07     3992.43    406.96 o 
 -15   5   5      241.71      206.23    132.12 o 
 -14   5   5     6380.33     6705.45    336.68 o 
 -13   5   5      152.91       42.39    114.74 o 
 -12   5   5     7687.05     8226.90    398.40 o 
 -11   5   5     1484.82     1431.70    248.51 o 
 -10   5   5     8129.45     8773.39    380.35 o 
  -9   5   5     8641.41     9206.35    376.80 o 
  -8   5   5     4058.41     4012.84    215.87 o 
  -7   5   5    20637.63    21705.88    612.82 o 
  -6   5   5     2931.47     3479.04    189.32 o 
  -5   5   5    42086.77    45271.41   1395.51 o 
  -4   5   5     1452.07     1869.51    161.49 o 
  -3   5   5    21998.83    21867.75    961.68 o 
  -2   5   5     7144.09     6769.40    303.88 o 
  -1   5   5    10795.98    11766.36    423.25 o 
   0   5   5    11299.53    11900.61    389.10 o 
   1   5   5     9849.35    10532.20    358.51 o 
   2   5   5    30044.57    28997.11    778.43 o 
   3   5   5    36530.89    36059.71    960.72 o 
   4   5   5    10613.59    10263.14    381.24 o 
   5   5   5    14729.73    14734.13    380.56 o 
   6   5   5    16223.04    15025.43    390.48 o 
   7   5   5    16821.71    15845.05    397.83 o 
   8   5   5     2754.34     2417.45    133.96 o 
   9   5   5     2182.69     1940.53    130.97 o 
  10   5   5      594.51      417.61     86.90 o 
  11   5   5      526.15      581.25    105.22 o 
  12   5   5      139.60      -12.22     88.98 o 
  13   5   5     1490.67     1466.61    233.90 o 
  14   5   5       48.71       52.91    134.91 o 
  15   5   5     1012.81      752.09    211.02 o 
  16   5   5       37.13     -133.50    173.21 o 
 -17   6   5       68.49       38.04    208.10 o 
 -16   6   5       63.35       33.77    158.87 o 
 -15   6   5       24.14      -20.17    126.53 o 
 -14   6   5        2.18       85.62    144.34 o 
 -13   6   5       57.43        0.31    126.28 o 
 -12   6   5      256.02      221.99    121.74 o 
 -11   6   5      225.73       33.44    107.59 o 
 -10   6   5      117.39       61.25    109.83 o 
  -9   6   5     2140.99     2107.42    172.12 o 
  -8   6   5    21076.04    21730.43    629.71 o 
  -7   6   5    27261.50    29422.43    790.04 o 
  -6   6   5    52138.77    53680.04   1453.87 o 
  -5   6   5    63410.46    64218.89   1701.57 o 
  -4   6   5   158971.38   160619.36   4236.43 o 
  -3   6   5   155448.56   150401.16   4545.56 o 
  -2   6   5    87414.65    86971.24   3083.65 o 
  -1   6   5    73160.16    69837.97   1746.84 o 
   0   6   5   201452.45   199193.56   5303.80 o 
   1   6   5    56293.38    53898.62   1511.97 o 
   2   6   5   102395.55   101865.59   2534.81 o 
   3   6   5    41020.90    42556.36   1122.13 o 
   4   6   5    42548.58    43931.70   1288.59 o 
   5   6   5    16012.26    15733.62    446.17 o 
   6   6   5       16.09       -4.88     54.83 o 
   7   6   5     1115.98     1066.80     94.91 o 
   8   6   5     6143.36     5601.96    224.17 o 
   9   6   5      819.58      698.70     97.72 o 
  10   6   5     6689.90     7129.51    287.84 o 
  11   6   5      881.84      774.53    120.17 o 
  12   6   5     2577.76     2520.48    215.47 o 
  13   6   5      403.96      425.98    136.17 o 
  14   6   5       19.17     -212.42    151.32 o 
  15   6   5      175.31      157.87    184.13 o 
  16   6   5      110.09       54.16    185.93 o 
 -17   7   5      450.77       32.68    203.56 o 
 -16   7   5     2574.11     2621.05    245.22 o 
 -15   7   5     3686.35     3804.30    320.30 o 
 -14   7   5     2187.96     2058.90    439.99 o 
 -13   7   5     6542.75     6497.18    425.42 o 
 -12   7   5      218.60       91.16    127.47 o 
 -11   7   5     5817.82     5728.48    424.72 o 
 -10   7   5      235.63      124.11    107.45 o 
  -9   7   5     8166.37     7916.72    323.65 o 
  -8   7   5     3220.09     3256.96    194.84 o 
  -7   7   5     4910.24     4700.78    254.66 o 
  -6   7   5    19645.24    18592.46    576.26 o 
  -5   7   5    14309.16    16167.89    761.13 o 
  -4   7   5    20029.30    20493.75    550.69 o 
  -3   7   5      590.76      620.67     94.65 o 
  -2   7   5    12217.30    12350.33    416.89 o 
  -1   7   5     4987.66     4962.61    302.54 o 
   0   7   5     1102.60     1143.73    108.93 o 
   1   7   5    59914.13    60766.45   1699.48 o 
   2   7   5     9784.92    10457.48    349.31 o 
   3   7   5    57874.10    60895.70   1729.19 o 
   4   7   5     3788.31     3624.84    223.20 o 
   5   7   5     6950.53     6822.44    252.44 o 
   6   7   5      738.03      739.03     87.42 o 
   7   7   5      242.96      201.30     71.36 o 
   8   7   5      779.95      864.70    116.13 o 
   9   7   5     2834.82     2892.47    241.46 o 
  10   7   5       25.64       14.95     93.94 o 
  11   7   5      455.02      164.44    106.26 o 
  12   7   5      801.91      356.29    144.52 o 
  13   7   5      183.34       54.78    121.83 o 
  14   7   5      455.73      343.75    154.20 o 
  15   7   5      137.89      -29.28    167.97 o 
  16   7   5       53.58      124.49    200.40 o 
 -17   8   5     1744.98     2158.56    617.08 o 
 -16   8   5     3279.64     3437.79    323.05 o 
 -15   8   5      109.13      -13.29    162.70 o 
 -14   8   5     8779.05     9728.99    544.95 o 
 -13   8   5        7.40       57.53    152.46 o 
 -12   8   5    14930.61    15575.72    676.48 o 
 -11   8   5      518.83      276.16    136.41 o 
 -10   8   5    18136.09    18689.95    592.20 o 
  -9   8   5     3047.65     3345.72    212.81 o 
  -8   8   5    17870.21    18660.67    917.75 o 
  -7   8   5     4586.71     4265.91    224.97 o 
  -6   8   5     3810.60     3767.27    197.54 o 
  -5   8   5      485.30      364.53     71.65 o 
  -4   8   5       98.01       59.01     46.02 o 
  -3   8   5     4671.98     5051.41    211.19 o 
  -2   8   5     1854.57     2257.73    138.03 o 
  -1   8   5    17470.46    17184.28    560.50 o 
   0   8   5       55.57       30.64     52.15 o 
   1   8   5     5208.09     4736.63    281.40 o 
   2   8   5     9072.43     9658.37    380.05 o 
   3   8   5    21707.11    22666.18    739.21 o 
   4   8   5    28433.42    28423.06    815.13 o 
   5   8   5    21467.84    21333.96    620.59 o 
   6   8   5    54562.80    54274.77   1200.37 o 
   7   8   5     2505.47     2761.43    178.64 o 
   8   8   5    44285.55    44706.51   1109.96 o 
   9   8   5     2696.99     2487.11    186.32 o 
  10   8   5    33156.92    33331.38    956.08 o 
  11   8   5      975.65      880.51    191.82 o 
  12   8   5    12836.90    13217.81    824.77 o 
  13   8   5     1401.60     1606.83    223.77 o 
  14   8   5     5571.30     5853.80    428.19 o 
  15   8   5     2322.51     1864.97    245.68 o 
  16   8   5     2273.30     1812.19    375.39 o 
 -17   9   5      740.27      428.89    372.16 o 
 -16   9   5       76.01     -320.09    213.39 o 
 -15   9   5      180.10       31.67    260.56 o 
 -14   9   5       84.32      -31.71    169.55 o 
 -13   9   5     1706.35     1548.52    356.83 o 
 -12   9   5      412.65      332.61    156.57 o 
 -11   9   5    17595.77    17830.80    810.20 o 
 -10   9   5        0.66       63.13     94.95 o 
  -9   9   5    20110.60    19907.88    604.26 o 
  -8   9   5     2152.55     2041.84    321.22 o 
  -7   9   5    24197.41    24713.76    745.04 o 
  -6   9   5     1963.34     1940.78    125.21 o 
  -5   9   5    16034.04    15688.27    661.79 o 
  -4   9   5      190.35      180.31     60.07 o 
  -3   9   5     1530.73     1553.86    126.16 o 
  -2   9   5     1979.95     1737.83    130.08 o 
  -1   9   5    18280.66    18932.52    561.84 o 
   0   9   5     1903.95     1440.73    291.82 o 
   1   9   5   102858.81   100296.23   3714.07 o 
   2   9   5     1069.07      848.89    114.84 o 
   3   9   5    95545.14    92850.13   2584.29 o 
   4   9   5      577.79      487.72    108.47 o 
   5   9   5    59928.11    59508.60   1589.75 o 
   6   9   5      940.26      723.88    101.03 o 
   7   9   5    30229.84    31295.33    758.92 o 
   8   9   5     3684.15     3656.72    227.81 o 
   9   9   5     7207.46     7893.11    330.78 o 
  10   9   5     1176.52      842.85    138.44 o 
  11   9   5     2037.17     1615.14    206.48 o 
  12   9   5      148.90      -17.01    130.26 o 
  13   9   5     7485.30     7546.83    436.68 o 
  14   9   5      236.36      172.06    168.64 o 
  15   9   5     7628.30     8593.16    478.69 o 
  16   9   5       78.64      287.65    258.22 o 
 -16  10   5     4149.89     4062.02    480.68 o 
 -15  10   5      320.57      231.33    248.09 o 
 -14  10   5     8569.40     8004.53   1169.91 o 
 -13  10   5     4449.39     5130.08    505.63 o 
 -12  10   5    14720.14    15690.79    678.33 o 
 -11  10   5     7649.04     7543.80    551.00 o 
 -10  10   5     8753.83     8963.35    367.59 o 
  -9  10   5    14533.14    15029.63    492.64 o 
  -8  10   5    12295.50    12719.88    422.21 o 
  -7  10   5    14419.72    15072.65    496.52 o 
  -6  10   5     4616.77     4072.11    295.64 o 
  -5  10   5    17929.05    20077.64    584.93 o 
  -4  10   5      313.97      239.44     68.43 o 
  -3  10   5      908.20      494.26     89.59 o 
  -2  10   5      921.97     1184.10    118.08 o 
  -1  10   5      203.05      231.78     72.85 o 
   0  10   5     8761.75     9219.11    377.98 o 
   1  10   5     2161.66     1875.18    168.38 o 
   2  10   5    12472.85    12765.50    473.67 o 
   3  10   5      802.42      816.75    162.91 o 
   4  10   5    28888.58    30805.76    896.19 o 
   5  10   5     1699.54     1661.00    211.27 o 
   6  10   5    27473.63    26536.59    719.47 o 
   7  10   5     3059.02     3260.58    229.27 o 
   8  10   5    21585.96    21532.50    614.22 o 
   9  10   5      643.31      326.72    103.64 o 
  10  10   5    29952.45    30407.19    862.58 o 
  11  10   5       98.82      150.22    120.16 o 
  12  10   5    18554.97    20186.71    746.53 o 
  13  10   5       15.02        1.13    142.77 o 
  14  10   5     8979.24     9206.33    509.86 o 
  15  10   5      124.64       36.24    168.76 o 
  16  10   5     3129.11     2427.67    391.95 o 
 -16  11   5     3135.95     2969.13    554.03 o 
 -15  11   5      583.93      359.40    274.52 o 
 -14  11   5     3723.81     3117.58    714.97 o 
 -13  11   5     1572.85     1873.45    375.64 o 
 -12  11   5      967.09     1038.63    266.40 o 
 -11  11   5    10618.73    10266.97    496.27 o 
 -10  11   5       10.47      -68.58    112.98 o 
  -9  11   5     6414.31     6808.26    363.97 o 
  -8  11   5      835.45      691.05    211.26 o 
  -7  11   5     8276.05     7665.07    438.08 o 
  -6  11   5     5183.74     5191.28    276.01 o 
  -5  11   5     3279.78     3140.55    242.09 o 
  -4  11   5    11312.26    12354.99    404.15 o 
  -3  11   5     2091.50     2205.31    178.58 o 
  -2  11   5     5886.18     5631.91    257.95 o 
  -1  11   5     3792.69     3375.62    197.57 o 
   0  11   5     4657.29     4820.92    271.19 o 
   1  11   5    11798.27    11978.28    467.22 o 
   2  11   5       86.59       54.24     64.54 o 
   3  11   5    27105.85    28248.25    836.54 o 
   4  11   5     2609.31     2462.15    192.25 o 
   5  11   5     8971.78     8280.19    359.66 o 
   6  11   5      697.47      333.03    138.05 o 
   7  11   5     6274.14     5868.96    317.77 o 
   8  11   5      998.27      594.73    125.10 o 
   9  11   5     2673.16     2484.06    216.68 o 
  10  11   5      982.92      475.51    120.76 o 
  11  11   5        5.06      -44.34    115.37 o 
  12  11   5       56.58       29.81    137.56 o 
  13  11   5      565.22      250.32    162.33 o 
  14  11   5      303.33      125.23    179.03 o 
  15  11   5     1463.14     1632.15    306.63 o 
 -16  12   5        3.04     -144.79    327.99 o 
 -15  12   5      438.11       76.34    270.23 o 
 -14  12   5       14.95       63.31    239.74 o 
 -13  12   5      894.40      434.76    305.77 o 
 -12  12   5       34.80       20.55    198.62 o 
 -11  12   5      203.15      112.19    139.68 o 
 -10  12   5     3791.67     3576.22    286.44 o 
  -9  12   5      352.07      240.96    119.62 o 
  -8  12   5    13074.41    13944.34    539.70 o 
  -7  12   5     8491.12     9507.15    445.89 o 
  -6  12   5    52982.04    55071.18   1582.51 o 
  -5  12   5    24200.26    24586.97    711.87 o 
  -4  12   5   165860.81   170905.25   4348.82 o 
  -3  12   5    22527.27    25485.49    833.53 o 
  -2  12   5   181821.36   187386.77   4638.51 o 
  -1  12   5     3038.23     2860.27    194.69 o 
   0  12   5   116023.30   115098.93   3196.08 o 
   1  12   5    14215.45    14463.13    546.80 o 
   2  12   5    93273.59    98578.91   2538.19 o 
   3  12   5     2842.14     2769.71    206.93 o 
   4  12   5    15153.66    15727.97    544.98 o 
   5  12   5      572.71      467.57    190.18 o 
   6  12   5       63.49       58.42     86.82 o 
   7  12   5      725.73      397.05    122.76 o 
   8  12   5     1127.69      775.62    157.36 o 
   9  12   5    11566.07    13317.98    599.98 o 
  10  12   5     3789.03     4291.15    301.34 o 
  11  12   5     4449.33     4370.96    340.25 o 
  12  12   5     1639.26     1185.29    184.61 o 
  13  12   5      348.27       72.44    152.67 o 
  14  12   5      117.12      273.98    183.66 o 
  15  12   5       52.31       15.19    206.39 o 
 -16  13   5     2458.76     1952.66    512.67 o 
 -15  13   5      625.28      588.14    318.43 o 
 -14  13   5     3837.02     3810.43    491.95 o 
 -13  13   5        7.48       86.12    228.29 o 
 -12  13   5     4039.24     4078.55    447.80 o 
 -11  13   5     1032.70      730.69    251.57 o 
 -10  13   5     3120.46     3201.25    273.93 o 
  -9  13   5     3341.85     3554.65    293.46 o 
  -8  13   5       13.85       10.81    101.80 o 
  -7  13   5     6808.29     7234.21    382.88 o 
  -6  13   5       17.37      -29.06     77.72 o 
  -5  13   5     8495.16     8785.58    338.35 o 
  -4  13   5       39.44       92.58     86.93 o 
  -3  13   5     6043.15     5063.78    287.54 o 
  -2  13   5     8422.81     8841.91    357.71 o 
  -1  13   5       57.67       11.89     68.77 o 
   0  13   5    21717.49    24452.46    827.86 o 
   1  13   5      629.50      505.12    120.70 o 
   2  13   5     6357.24     6744.84    329.13 o 
   3  13   5    12875.56    12405.76    468.11 o 
   4  13   5      486.78      226.35     88.93 o 
   5  13   5    14279.45    14815.39    660.29 o 
   6  13   5      465.39      220.12     96.80 o 
   7  13   5     5698.50     4572.35    361.19 o 
   8  13   5     7323.22     7434.72    388.39 o 
   9  13   5     1155.65      849.20    208.83 o 
  10  13   5      731.06      515.77    157.44 o 
  11  13   5      402.76      214.17    150.98 o 
  12  13   5      580.78      350.79    180.94 o 
  13  13   5      968.55      757.41    221.15 o 
  14  13   5       82.96      -46.78    172.96 o 
  15  13   5      395.72      292.40    287.88 o 
 -15  14   5     2759.43     2859.30    503.43 o 
 -14  14   5     2472.50     1865.60    385.54 o 
 -13  14   5     6630.25     6858.02    727.62 o 
 -12  14   5     2259.04     1916.71    332.49 o 
 -11  14   5     8563.36     9060.35    578.63 o 
 -10  14   5      989.64      631.38    173.80 o 
  -9  14   5    11774.44    12512.32    536.82 o 
  -8  14   5       42.70       19.99    109.17 o 
  -7  14   5     4994.81     5632.28    320.81 o 
  -6  14   5     3120.19     3134.48    232.17 o 
  -5  14   5      255.95       88.23     84.13 o 
  -4  14   5      123.99       70.36     85.04 o 
  -3  14   5     1042.00     1092.14    257.15 o 
  -2  14   5      457.32      360.46     91.70 o 
  -1  14   5    10834.05    11423.50    435.56 o 
   0  14   5     3604.66     4291.81    423.29 o 
   1  14   5     2619.36     2469.60    237.59 o 
   2  14   5    12873.70    13166.74    497.97 o 
   3  14   5       14.08      -31.16     70.21 o 
   4  14   5    20603.88    20292.74    679.51 o 
   5  14   5     1822.24     1530.57    182.89 o 
   6  14   5    27657.31    27745.61    970.36 o 
   7  14   5     3760.56     3193.60    254.20 o 
   8  14   5    25594.90    26983.50    881.91 o 
   9  14   5    11269.03    12317.25    535.29 o 
  10  14   5    15213.64    15863.38    767.68 o 
  11  14   5     6028.39     6339.88    416.90 o 
  12  14   5    10755.52    11805.08    925.21 o 
  13  14   5     2432.01     2078.43    384.88 o 
  14  14   5     6561.79     6848.62    529.94 o 
  15  14   5       76.23      421.77    294.04 o 
 -15  15   5       96.75      156.61    436.33 o 
 -14  15   5        7.09     -291.50    246.42 o 
 -13  15   5      194.84     -105.83    239.07 o 
 -12  15   5     1367.31     1481.64    271.38 o 
 -11  15   5     1871.61     1949.47    247.67 o 
 -10  15   5     6405.28     6949.20    408.27 o 
  -9  15   5     2483.60     2506.79    461.41 o 
  -8  15   5     8316.97     9362.66    459.16 o 
  -7  15   5     6470.26     7429.81    508.56 o 
  -6  15   5    13651.35    13167.20   1479.16 o 
  -5  15   5     6096.22     4898.83    310.37 o 
  -4  15   5     6267.46     6182.54    344.78 o 
  -3  15   5        0.50        8.84     82.12 o 
  -2  15   5     2996.43     3295.64    255.14 o 
  -1  15   5     1585.16     1468.94    165.91 o 
   0  15   5    10874.88    11193.56    615.04 o 
   1  15   5    18044.70    16927.22    653.82 o 
   2  15   5    26652.94    27513.21    861.50 o 
   3  15   5    32092.86    30926.87    951.80 o 
   4  15   5    37546.30    38068.50   1131.08 o 
   5  15   5     8027.48     7592.80    388.01 o 
   6  15   5    10866.20    12073.73    506.10 o 
   7  15   5     4540.39     3957.85    292.32 o 
   8  15   5     6361.83     5512.97    351.50 o 
   9  15   5      341.36      320.96    145.46 o 
  10  15   5       74.05      217.96    158.11 o 
  11  15   5      321.30      115.36    168.50 o 
  12  15   5     1658.27     1268.41    246.04 o 
  13  15   5     1515.57     1440.12    261.13 o 
  14  15   5     2524.17     3282.89    460.19 o 
 -14  16   5     4381.24     4373.46    693.38 o 
 -13  16   5     1632.90     2013.77    374.15 o 
 -12  16   5    10648.11    11850.82    839.23 o 
 -11  16   5      775.23      421.22    317.29 o 
 -10  16   5    16029.04    17574.09    704.57 o 
  -9  16   5       55.20      149.51    137.71 o 
  -8  16   5    22550.75    24426.68    800.92 o 
  -7  16   5      463.54      311.94    140.40 o 
  -6  16   5    17817.46    20071.52    848.42 o 
  -5  16   5      389.12      232.82    112.96 o 
  -4  16   5     2496.03     2735.02    261.09 o 
  -3  16   5      370.33      377.40    111.38 o 
  -2  16   5     3619.05     3765.37    257.85 o 
  -1  16   5      341.90      289.30    100.19 o 
   0  16   5      205.53       76.21    103.72 o 
   1  16   5      132.20      187.88    109.39 o 
   2  16   5     3574.35     3207.82    294.11 o 
   3  16   5     6222.86     6230.92    353.77 o 
   4  16   5     7678.46     7486.46    390.35 o 
   5  16   5    21760.59    22417.73    762.53 o 
   6  16   5    16600.98    16143.37    609.97 o 
   7  16   5    12631.40    12683.86    542.53 o 
   8  16   5    12206.67    12221.78    541.29 o 
   9  16   5     9777.83    10724.17    521.10 o 
  10  16   5     7357.15     7734.48    536.40 o 
  11  16   5     8965.94    10317.09    649.05 o 
  12  16   5     4344.02     4658.33    450.59 o 
  13  16   5     4091.57     3942.35    374.79 o 
  14  16   5      577.12      342.24    295.96 o 
 -14  17   5       47.99      337.84    441.26 o 
 -13  17   5     3760.64     3796.81    471.29 o 
 -12  17   5      208.10      302.85    193.27 o 
 -11  17   5      790.94      521.35    256.96 o 
 -10  17   5     3200.81     3146.35    301.32 o 
  -9  17   5      482.73      153.88    142.19 o 
  -8  17   5     7736.69     8440.65    626.47 o 
  -7  17   5        1.23       -9.22    128.77 o 
  -6  17   5    10089.63     9843.96    604.88 o 
  -5  17   5     1219.76     1024.30    176.84 o 
  -4  17   5     5158.85     5545.02    349.04 o 
  -3  17   5     1248.37      710.69    159.70 o 
  -2  17   5      301.53      447.76    121.16 o 
  -1  17   5     4307.57     3751.14    272.69 o 
   0  17   5     2741.51     3043.68    380.12 o 
   1  17   5     7031.74     7157.54    424.84 o 
   2  17   5    16908.30    16346.07    609.57 o 
   3  17   5     1699.17     1420.44    293.12 o 
   4  17   5     5146.85     5165.49    373.64 o 
   5  17   5      212.88      193.06    111.10 o 
   6  17   5     9332.47     8862.98    603.41 o 
   7  17   5      429.61      319.54    135.81 o 
   8  17   5      555.78      377.94    145.87 o 
   9  17   5      322.74      309.38    142.29 o 
  10  17   5       14.46      109.81    137.58 o 
  11  17   5       11.59       12.93    145.77 o 
  12  17   5      656.84      632.99    223.36 o 
  13  17   5      376.83      455.85    238.30 o 
 -14  18   5      143.05      406.29    477.70 o 
 -13  18   5      108.52      174.45    269.13 o 
 -12  18   5      352.65      370.25    205.01 o 
 -11  18   5      449.88      558.34    198.47 o 
 -10  18   5      175.97      131.95    149.44 o 
  -9  18   5     5330.24     5275.52    598.59 o 
  -8  18   5     3493.43     3207.01    308.70 o 
  -7  18   5    12989.51    13510.63    684.22 o 
  -6  18   5    12450.57    12953.89    661.08 o 
  -5  18   5    68885.75    73888.09   2477.16 o 
  -4  18   5    10869.10    11530.36    532.05 o 
  -3  18   5   107774.09   114666.03   3272.04 o 
  -2  18   5     9673.23    10038.17    452.64 o 
  -1  18   5    89104.70    89915.99   2385.48 o 
   0  18   5     5582.75     6425.21    535.16 o 
   1  18   5    72042.59    72329.00   2173.77 o 
   2  18   5     7349.60     7664.14    540.66 o 
   3  18   5    18138.64    19523.10    703.47 o 
   4  18   5     8680.54     8219.72    433.03 o 
   5  18   5       60.82       47.56    104.85 o 
   6  18   5     2171.87     1622.38    225.86 o 
   7  18   5     2276.97     1698.25    311.24 o 
   8  18   5       10.45      -34.21    119.52 o 
   9  18   5     2397.74     2753.40    463.66 o 
  10  18   5        3.36      -19.09    132.26 o 
  11  18   5     2999.51     3408.12    393.20 o 
  12  18   5      274.91       96.25    223.97 o 
  13  18   5      949.68     1444.70    477.52 o 
 -13  19   5     2626.49     2168.94    997.02 o 
 -12  19   5     1142.86      901.31    237.04 o 
 -11  19   5      700.69      559.52    202.66 o 
 -10  19   5     2833.45     2444.18    343.29 o 
  -9  19   5        1.02       97.80    177.65 o 
  -8  19   5     4569.03     4452.11    528.19 o 
  -7  19   5     3382.05     3042.64    631.78 o 
  -6  19   5     4148.60     4664.21    402.73 o 
  -5  19   5     3037.90     3212.29    335.51 o 
  -4  19   5     1843.21     1006.14    192.60 o 
  -3  19   5     5157.99     5210.28    361.76 o 
  -2  19   5      400.88      422.43    131.47 o 
  -1  19   5     6962.89     7046.40    387.87 o 
   0  19   5     1927.40     2183.70    323.91 o 
   1  19   5     6634.97     6599.50    391.51 o 
   2  19   5     3862.90     3729.72    330.41 o 
   3  19   5       15.66       36.73    110.91 o 
   4  19   5     4705.33     4169.68    316.58 o 
   5  19   5      190.22      141.57    110.94 o 
   6  19   5     6714.81     6515.20    407.03 o 
   7  19   5       79.46       38.43    118.26 o 
   8  19   5     1143.25      862.04    191.51 o 
   9  19   5        7.07       -5.25    141.64 o 
  10  19   5      107.90     -164.73    139.86 o 
  11  19   5       92.69       -4.33    170.94 o 
  12  19   5       11.06       71.78    206.67 o 
 -13  20   5     3644.03     3274.47    700.30 o 
 -12  20   5      621.84      363.60    223.52 o 
 -11  20   5     5048.61     4932.22    515.80 o 
 -10  20   5     2099.27     1562.71    301.01 o 
  -9  20   5     6302.77     6416.96    469.13 o 
  -8  20   5     3187.70     2710.99    309.58 o 
  -7  20   5     1720.91      786.37    206.64 o 
  -6  20   5     2671.07     1745.46    257.52 o 
  -5  20   5      455.42      330.75    150.42 o 
  -4  20   5      941.24      480.53    154.90 o 
  -3  20   5      173.14      279.71    127.26 o 
  -2  20   5     3772.22     3123.82    276.60 o 
  -1  20   5        0.88       46.90    106.51 o 
   0  20   5     5237.67     5740.69    370.84 o 
   1  20   5     3806.64     3596.68    355.05 o 
   2  20   5      142.38      102.37    120.34 o 
   3  20   5     5993.62     5948.19    386.83 o 
   4  20   5      399.18      286.33    135.47 o 
   5  20   5    15613.65    17057.42    683.99 o 
   6  20   5      997.93      604.77    162.78 o 
   7  20   5    20221.17    20910.17    821.52 o 
   8  20   5       96.45       44.82    140.51 o 
   9  20   5    15960.69    18176.18    814.26 o 
  10  20   5        5.24       92.60    154.58 o 
  11  20   5     9455.84    10320.75    787.21 o 
  12  20   5      129.91      237.25    441.01 o 
 -12  21   5     2995.02     2944.88    621.45 o 
 -11  21   5      767.73     1003.04    296.58 o 
 -10  21   5     4313.79     5256.98    564.55 o 
  -9  21   5      936.59      533.85    193.04 o 
  -8  21   5     8324.08     8902.11    544.76 o 
  -7  21   5     3127.88     2161.03    363.87 o 
  -6  21   5     8241.94     7698.11    809.56 o 
  -5  21   5     2170.86     2618.47    354.48 o 
  -4  21   5      652.33      475.08    155.93 o 
  -3  21   5       10.25       16.42    112.80 o 
  -2  21   5      988.05      528.68    174.21 o 
  -1  21   5     2029.17     2058.64    245.83 o 
   0  21   5    10762.40    10065.41    497.66 o 
   1  21   5     5039.95     5303.40    380.68 o 
   2  21   5    22250.89    22523.36    816.75 o 
   3  21   5     4140.22     3821.38    326.63 o 
   4  21   5    32132.31    34835.21   1133.36 o 
   5  21   5     2994.63     2762.61    318.47 o 
   6  21   5    14506.91    14843.95    650.59 o 
   7  21   5     1128.29      803.16    184.59 o 
   8  21   5     4724.45     3844.43    349.36 o 
   9  21   5      189.93      142.27    177.62 o 
  10  21   5      105.47       48.51    176.99 o 
  11  21   5        0.54      143.90    376.06 o 
 -11  22   5     7131.53     7645.36    762.09 o 
 -10  22   5     2312.61     2902.37    406.20 o 
  -9  22   5     8569.77    10169.39    775.63 o 
  -8  22   5     3113.02     2555.59    308.83 o 
  -7  22   5     6948.35     7095.92    492.12 o 
  -6  22   5     3602.56     3706.44    397.62 o 
  -5  22   5     3331.48     3946.96    392.05 o 
  -4  22   5      256.52      195.20    142.07 o 
  -3  22   5     1789.90     1173.33    216.53 o 
  -2  22   5        6.87       13.32    128.36 o 
  -1  22   5      252.12       96.93    132.77 o 
   0  22   5      286.04       91.77    131.74 o 
   1  22   5     1928.51     1823.56    270.41 o 
   2  22   5       51.99       92.13    136.46 o 
   3  22   5     2523.46     2291.01    268.43 o 
   4  22   5       61.90       -0.39    139.09 o 
   5  22   5     6915.04     6853.24    447.17 o 
   6  22   5     1019.57      772.57    197.34 o 
   7  22   5     8479.51     8755.11    586.14 o 
   8  22   5      290.60      110.20    165.49 o 
   9  22   5    12394.80    13142.00    832.02 o 
  10  22   5      206.72      -51.78    391.52 o 
 -10  23   5     2525.44     3180.38    478.55 o 
  -9  23   5     1042.71      749.76    229.14 o 
  -8  23   5     2043.98     1943.46    295.53 o 
  -7  23   5     3775.71     2928.95    409.93 o 
  -6  23   5      321.22      168.75    171.71 o 
  -5  23   5     4060.12     4551.14    434.22 o 
  -4  23   5        0.06       86.05    144.02 o 
  -3  23   5     5767.26     5631.07    389.01 o 
  -2  23   5      570.97      623.79    173.10 o 
  -1  23   5     1661.38     1406.49    223.89 o 
   0  23   5     4859.38     4601.90    366.85 o 
   1  23   5      951.96      610.20    161.14 o 
   2  23   5     5547.41     5737.87    416.19 o 
   3  23   5     4933.10     5247.17    394.39 o 
   4  23   5     5120.69     4639.39    416.88 o 
   5  23   5     1587.02     1725.04    251.97 o 
   6  23   5     5047.38     4326.85    379.23 o 
   7  23   5      483.84      277.35    178.91 o 
   8  23   5     1178.02      796.58    234.56 o 
   9  23   5        1.20       -1.08    179.69 o 
  10  23   5        2.77     -188.25    370.87 o 
 -10  24   5        2.45     -149.38    388.34 o 
  -9  24   5     2641.92     2399.17    360.34 o 
  -8  24   5     1750.60     1221.90    252.94 o 
  -7  24   5     8918.96     8941.08    581.29 o 
  -6  24   5    10888.67    12275.93    735.67 o 
  -5  24   5    16122.20    18747.03    911.63 o 
  -4  24   5    12363.94    13779.04    764.85 o 
  -3  24   5    20910.00    22446.27    842.51 o 
  -2  24   5     9815.44    10540.35    813.77 o 
  -1  24   5    23940.91    26079.33    938.17 o 
   0  24   5     8966.68    10475.47    516.51 o 
   1  24   5    24860.34    27010.29   1236.81 o 
   2  24   5     7124.55     6503.46    497.38 o 
   3  24   5     7196.02     8858.07    785.82 o 
   4  24   5     1446.35      898.16    233.27 o 
   5  24   5     2361.74     2320.50    302.99 o 
   6  24   5      321.85      184.27    156.11 o 
   7  24   5      170.77      132.79    190.54 o 
   8  24   5     2202.64     2124.79    357.13 o 
   9  24   5      708.49      560.43    434.59 o 
  -9  25   5      988.43     1288.24    534.85 o 
  -8  25   5     1947.76     1255.21    452.23 o 
  -7  25   5      248.94       74.37    169.23 o 
  -6  25   5     3736.17     2988.48    388.66 o 
  -5  25   5       24.18     -135.44    157.11 o 
  -4  25   5     2539.57     2829.73    371.43 o 
  -3  25   5      293.33      285.98    166.37 o 
  -2  25   5      502.38      632.41    191.87 o 
  -1  25   5     1604.29     1577.08    259.90 o 
   0  25   5       97.14       83.90    148.19 o 
   1  25   5     3468.54     3780.00    457.93 o 
   2  25   5     1922.81     1407.95    250.58 o 
   3  25   5     2629.49     3052.98    330.32 o 
   4  25   5     2253.20     1443.18    386.12 o 
   5  25   5     1820.29     1248.93    248.32 o 
   6  25   5     1170.79      862.51    251.30 o 
   7  25   5      856.60      347.94    569.07 o 
   8  25   5      227.23      240.72    403.07 o 
  -7  26   5      136.60      182.91    217.30 o 
  -6  26   5       79.92       10.16    192.83 o 
  -5  26   5        8.12     -109.04    187.58 o 
  -4  26   5      268.03      111.75    195.39 o 
  -3  26   5      625.37      393.87    181.57 o 
  -2  26   5     1215.12      967.87    220.02 o 
  -1  26   5     1097.88     1058.44    223.44 o 
   0  26   5      800.51      889.91    210.53 o 
   1  26   5     4053.11     4495.88    366.49 o 
   2  26   5      121.25      142.18    154.04 o 
   3  26   5     4314.02     4079.48    389.90 o 
   4  26   5     1017.34      881.81    288.81 o 
   5  26   5     4558.67     4056.51    443.38 o 
   6  26   5     5271.17     5177.04    711.20 o 
   7  26   5     4112.34     4261.75   1967.68 o 
  -6  27   5      761.73      924.93    304.59 o 
  -5  27   5     3021.21     3432.60    720.95 o 
  -4  27   5      199.52       71.51    192.29 o 
  -3  27   5      156.66      -49.19    170.34 o 
  -2  27   5      231.60       76.27    175.11 o 
  -1  27   5     3013.71     2499.24    294.69 o 
   0  27   5      928.28      752.70    206.08 o 
   1  27   5     8037.94     9239.43    522.03 o 
   2  27   5      842.53      616.35    207.09 o 
   3  27   5    11263.04    12994.19    682.97 o 
   4  27   5     1116.15      641.25    406.37 o 
   5  27   5    11197.81    11477.55    992.24 o 
  -4  28   5       20.67      172.83    263.51 o 
  -3  28   5     1658.52      869.66    466.06 o 
  -2  28   5        1.07     -154.35    206.83 o 
  -1  28   5      585.45      559.61    265.31 o 
   0  28   5       80.16      159.32    223.40 o 
   1  28   5      245.85       88.85    215.55 o 
   2  28   5      321.31      214.54    299.87 o 
   3  28   5      261.36      116.62    372.70 o 
 -16   0   6        4.44      -44.31    294.34 o 
 -14   0   6      790.94      746.29    317.43 o 
 -12   0   6     3098.72     2787.51    429.21 o 
 -10   0   6     9521.49    10829.73    508.46 o 
  -8   0   6    69345.84    78499.07   2221.63 o 
  -6   0   6   152002.41   152396.70   4883.69 o 
  -4   0   6   218136.19   193027.06  11764.24 o 
  -2   0   6     6429.07     5453.67    449.63 o 
   0   0   6   165711.80   169119.30   7092.29 o 
   2   0   6    44174.86    41988.31   1846.07 o 
   4   0   6    12996.36    12470.57    487.05 o 
   6   0   6     7325.42     7953.19    341.64 o 
   8   0   6    10567.58    10538.62    446.49 o 
  10   0   6     7110.45     7954.98    405.70 o 
  12   0   6     2918.33     4225.62    590.36 o 
  14   0   6      286.69      276.22    176.29 o 
  16   0   6     1669.10     1830.59    826.37 o 
 -17   1   6        0.07      183.12    239.03 o 
 -16   1   6     3318.15     3961.42    840.55 o 
 -15   1   6        5.12      120.87    197.82 o 
 -14   1   6     4865.08     5000.79    435.95 o 
 -13   1   6       21.70      -92.35    158.16 o 
 -12   1   6     4933.63     5605.82    371.78 o 
 -11   1   6     5548.54     6105.16    352.81 o 
 -10   1   6     1788.27     2100.40    154.32 o 
  -9   1   6    20471.88    22926.87    624.77 o 
  -8   1   6     2181.58     2533.19    168.85 o 
  -7   1   6    26579.95    29038.75    836.40 o 
  -6   1   6    31901.57    34343.67   1334.22 o 
  -5   1   6     6152.31     6421.48    661.52 o 
  -4   1   6    31268.76    30768.35   1431.23 o 
  -3   1   6       13.35       24.07     75.98 o 
  -2   1   6    15341.69    13761.05    672.93 o 
  -1   1   6      802.04      732.32     80.58 o 
   0   1   6    42371.37    44718.74   1577.72 o 
   1   1   6    28676.15    27691.50   1058.91 o 
   2   1   6     3389.45     3125.36    165.85 o 
   3   1   6    21675.54    21233.44    809.35 o 
   4   1   6      101.82      123.61     39.62 o 
   5   1   6    23346.08    21826.83    525.55 o 
   6   1   6     2021.47     1923.25    121.60 o 
   7   1   6    15064.11    15071.03    394.79 o 
   8   1   6       34.47       71.01     56.19 o 
   9   1   6     5547.77     5721.30    233.92 o 
  10   1   6      538.53      463.11     91.00 o 
  11   1   6        3.18       35.39     70.20 o 
  12   1   6      286.34      256.90     87.87 o 
  13   1   6     1513.84     1721.75    203.87 o 
  14   1   6       16.21       34.03    116.32 o 
  15   1   6      956.57      640.29    171.79 o 
  16   1   6        1.87       89.33    158.61 o 
  17   1   6     1802.73     1893.75    320.79 o 
 -17   2   6       10.02      272.36    249.55 o 
 -16   2   6     3673.82     3844.78    421.70 o 
 -15   2   6     1230.78     1143.27    261.08 o 
 -14   2   6     9718.29    10392.24    718.80 o 
 -13   2   6    12707.54    13541.97    539.94 o 
 -12   2   6     4486.33     5097.49    425.18 o 
 -11   2   6    14398.48    15635.38    510.45 o 
 -10   2   6      604.16      535.17    154.33 o 
  -9   2   6     8969.61     9070.21    370.20 o 
  -8   2   6       92.40       78.36     68.44 o 
  -7   2   6    41557.42    44456.94   1372.16 o 
  -6   2   6     1044.47     1196.92    247.78 o 
  -5   2   6     6919.68     6508.29    291.97 o 
  -4   2   6      661.90      737.20    132.28 o 
  -3   2   6    11587.45    11626.32    966.73 o 
  -2   2   6     1405.51     1671.42    168.12 o 
  -1   2   6     2543.82     2662.37    157.23 o 
   0   2   6    13423.79    13669.92    542.25 o 
   1   2   6      800.04      768.21     56.24 o 
   2   2   6     5132.67     5037.67    333.81 o 
   3   2   6    14717.91    14437.92    403.95 o 
   4   2   6    65638.79    63125.66   1416.79 o 
   5   2   6     5568.36     5763.70    201.29 o 
   6   2   6    57631.83    54510.94   1074.29 o 
   7   2   6     2950.72     2680.03    132.26 o 
   8   2   6    48654.51    44406.19   1145.49 o 
   9   2   6     1650.78     1163.31    110.82 o 
  10   2   6    46725.14    47002.21   1105.89 o 
  11   2   6      994.17      952.89    166.33 o 
  12   2   6    17285.64    19261.95    720.73 o 
  13   2   6     1030.56      560.59    129.05 o 
  14   2   6     7499.68     8288.64    511.22 o 
  15   2   6      127.65      132.96    147.85 o 
  16   2   6     2244.56     2103.67    254.54 o 
 -17   3   6      486.56      733.78    285.68 o 
 -16   3   6        2.24     -147.29    215.46 o 
 -15   3   6        1.08      -21.81    192.38 o 
 -14   3   6       40.57        6.49    121.00 o 
 -13   3   6      174.98      -64.70     84.73 o 
 -12   3   6     2400.77     2511.20    190.49 o 
 -11   3   6     5120.36     6015.09    385.36 o 
 -10   3   6    11173.10    12122.99    467.16 o 
  -9   3   6    16158.93    18233.63    682.45 o 
  -8   3   6     9511.31     9497.64    305.36 o 
  -7   3   6    30649.09    31777.41    846.04 o 
  -6   3   6     2118.72     2217.84    156.98 o 
  -5   3   6    26518.05    27223.48    776.44 o 
  -4   3   6      136.41       33.60     47.77 o 
  -3   3   6     9141.43    10091.85    323.71 o 
  -2   3   6   151581.42   148077.06   5111.68 o 
  -1   3   6   131058.97   134887.39   4663.46 o 
   0   3   6      590.16      971.02     60.24 o 
   1   3   6    65332.66    66848.71   2347.38 o 
   2   3   6     1945.03     2539.71    146.45 o 
   3   3   6    96634.27    93732.44   2053.95 o 
   4   3   6    31015.78    29355.74    701.92 o 
   5   3   6    87138.80    85937.11   1842.84 o 
   6   3   6     6751.58     6311.73    273.10 o 
   7   3   6    32366.07    30161.00    688.94 o 
   8   3   6      916.96      796.34     97.93 o 
   9   3   6      890.52      879.10    157.69 o 
  10   3   6      868.98      717.35    144.23 o 
  11   3   6     2948.00     2862.00    229.90 o 
  12   3   6     5448.72     6437.52    385.97 o 
  13   3   6     8846.51    10669.11    422.10 o 
  14   3   6     3286.74     3786.85    454.03 o 
  15   3   6     8335.86     9312.42    763.31 o 
  16   3   6     1235.88     1444.03    229.71 o 
 -17   4   6     1120.94     1080.70    302.22 o 
 -16   4   6     3944.67     4088.63    430.59 o 
 -15   4   6     1181.05     1204.94    204.48 o 
 -14   4   6    10717.16    12024.17    451.22 o 
 -13   4   6       53.49       42.24    123.13 o 
 -12   4   6    17140.39    19634.01    684.57 o 
 -11   4   6      911.49     1135.76    165.04 o 
 -10   4   6    13422.27    13906.13    515.48 o 
  -9   4   6      530.81      567.36    132.72 o 
  -8   4   6    41319.92    41215.29   1070.00 o 
  -7   4   6     4797.47     5134.51    228.43 o 
  -6   4   6    40290.13    41064.88   1138.74 o 
  -5   4   6     7962.95     8185.42    297.58 o 
  -4   4   6      234.57      184.88     57.64 o 
  -3   4   6     1209.90     1226.70     92.67 o 
  -2   4   6       37.89       33.39     49.22 o 
  -1   4   6     7266.15     6993.14    267.27 o 
   0   4   6    11781.73    12532.07    384.94 o 
   1   4   6     3371.85     3065.87    135.55 o 
   2   4   6      521.40      362.54     63.53 o 
   3   4   6     5045.14     4597.09    183.79 o 
   4   4   6    33480.09    31663.91    757.19 o 
   5   4   6    23511.29    23367.90    690.71 o 
   6   4   6    87799.11    83935.03   1720.21 o 
   7   4   6    26227.15    25390.59    592.72 o 
   8   4   6    33419.78    31430.81    827.54 o 
   9   4   6    20261.13    18722.63    452.69 o 
  10   4   6    21384.45    22069.09    526.34 o 
  11   4   6    12255.67    13257.21    371.17 o 
  12   4   6    11469.14    12174.00    448.31 o 
  13   4   6     7242.74     7238.54    360.53 o 
  14   4   6     2292.55     1801.89    224.33 o 
  15   4   6     3720.77     4074.67    558.21 o 
  16   4   6      752.26      645.34    220.04 o 
 -17   5   6     2414.12     1359.01    454.86 o 
 -16   5   6      710.06      661.26    191.22 o 
 -15   5   6     4461.27     4677.85    431.24 o 
 -14   5   6      263.65      223.87    130.60 o 
 -13   5   6     8509.84     8064.79    819.33 o 
 -12   5   6      213.27      156.53    137.98 o 
 -11   5   6     6182.62     6922.54    425.47 o 
 -10   5   6     4104.10     4063.42    441.55 o 
  -9   5   6     3300.69     3692.27    339.27 o 
  -8   5   6    14770.12    15084.54    474.28 o 
  -7   5   6       81.87       82.46     74.35 o 
  -6   5   6    13547.21    12460.16    446.57 o 
  -5   5   6      727.61      819.87    136.43 o 
  -4   5   6    20189.84    20953.80    609.25 o 
  -3   5   6      163.06      337.23     92.50 o 
  -2   5   6    10508.34    10993.17    352.90 o 
  -1   5   6     5496.55     5470.65    189.25 o 
   0   5   6     1894.55     2022.24    122.95 o 
   1   5   6    41123.43    42146.34   1195.03 o 
   2   5   6    17929.16    18003.60    518.92 o 
   3   5   6    35616.14    36891.85    811.32 o 
   4   5   6    19941.19    20320.57    500.02 o 
   5   5   6     9974.33    10325.45    288.48 o 
   6   5   6    20673.54    20952.66    541.32 o 
   7   5   6     5114.15     5008.13    241.14 o 
   8   5   6     9376.32     8690.42    269.48 o 
   9   5   6      847.95      724.58    104.08 o 
  10   5   6     2798.28     2706.88    201.98 o 
  11   5   6      156.28        0.90     80.44 o 
  12   5   6     1968.97     1962.01    179.25 o 
  13   5   6      187.00       59.33    111.75 o 
  14   5   6      641.30      241.18    178.66 o 
  15   5   6      246.79      171.87    183.07 o 
  16   5   6      794.28      648.55    231.00 o 
 -17   6   6        1.55     -239.76    191.66 o 
 -16   6   6       33.46      -41.61    130.78 o 
 -15   6   6       14.44       -4.96    127.43 o 
 -14   6   6      514.46      226.37    163.96 o 
 -13   6   6        7.32       31.61    138.09 o 
 -12   6   6     1177.68     1042.00    163.97 o 
 -11   6   6      607.12      214.52    122.66 o 
 -10   6   6     2260.94     1840.89    218.80 o 
  -9   6   6     4417.40     4187.71    235.46 o 
  -8   6   6    13487.88    14487.23    461.08 o 
  -7   6   6    39643.93    38546.07   1159.34 o 
  -6   6   6    81590.54    80835.92   2128.16 o 
  -5   6   6   129880.84   136427.88   3501.55 o 
  -4   6   6    63603.50    62151.51   1635.87 o 
  -3   6   6   158166.72   160560.13   4089.49 o 
  -2   6   6    94222.15    94207.54   2108.80 o 
  -1   6   6   158192.41   149353.91   3654.18 o 
   0   6   6    77053.77    74248.49   2338.07 o 
   1   6   6   177998.61   181209.95   4838.47 o 
   2   6   6    41415.40    42965.98   1128.46 o 
   3   6   6    68603.79    76350.31   1941.21 o 
   4   6   6    24386.32    25751.16    599.85 o 
   5   6   6      878.90      666.24    107.66 o 
   6   6   6      125.99       83.40     51.79 o 
   7   6   6     4367.96     4797.12    205.20 o 
   8   6   6     3174.41     2952.50    213.84 o 
   9   6   6    16328.01    16473.64    540.77 o 
  10   6   6       27.38       29.37     94.64 o 
  11   6   6     2069.58     1694.94    196.91 o 
  12   6   6      229.77      189.70    119.90 o 
  13   6   6      324.41      201.72    126.20 o 
  14   6   6        1.69       34.80    142.19 o 
  15   6   6      216.90      104.39    190.31 o 
  16   6   6      587.82      428.67    215.09 o 
 -17   7   6     1793.41     1456.94    277.78 o 
 -16   7   6     2038.23     1936.76    217.94 o 
 -15   7   6     2763.14     2139.65    305.20 o 
 -14   7   6     4373.08     4412.74    382.51 o 
 -13   7   6      995.56      535.04    179.49 o 
 -12   7   6     9424.35     8589.29    473.75 o 
 -11   7   6      270.51      134.52    135.08 o 
 -10   7   6     4949.35     4755.90    360.55 o 
  -9   7   6     1226.87     1124.74    135.42 o 
  -8   7   6      460.35      323.39    113.72 o 
  -7   7   6    17226.92    16892.27    548.77 o 
  -6   7   6      120.49      175.09     71.23 o 
  -5   7   6    32336.85    31857.17    902.11 o 
  -4   7   6      700.23      753.04     86.93 o 
  -3   7   6    23569.55    23678.73    538.68 o 
  -2   7   6     3683.13     3718.96    165.13 o 
  -1   7   6      228.54      164.47     49.33 o 
   0   7   6    68444.85    74749.45   2059.06 o 
   1   7   6       32.24       70.00     50.91 o 
   2   7   6    62709.18    68812.89   2009.41 o 
   3   7   6     1376.23      832.42    157.64 o 
   4   7   6     9393.83     9106.88    296.12 o 
   5   7   6     8779.25     9188.34    333.66 o 
   6   7   6     6099.30     6212.89    233.01 o 
   7   7   6      273.44      245.02     81.31 o 
   8   7   6      502.59      404.89     95.40 o 
   9   7   6      257.88       80.32     93.69 o 
  10   7   6     1132.07      780.97    209.06 o 
  11   7   6       92.93       49.07    109.47 o 
  12   7   6       25.78        3.48    118.60 o 
  13   7   6      428.04      339.07    136.71 o 
  14   7   6      246.18       21.51    137.93 o 
  15   7   6       16.67      -80.05    171.42 o 
  16   7   6      450.73      426.49    223.87 o 
 -17   8   6     2605.56     2386.87    325.60 o 
 -16   8   6      846.71      766.77    247.37 o 
 -15   8   6     5580.78     6548.35   1143.79 o 
 -14   8   6       24.97       14.45    178.56 o 
 -13   8   6    10062.38     9710.69   1184.59 o 
 -12   8   6     4019.48     3840.84    347.23 o 
 -11   8   6    18038.25    19785.89    786.14 o 
 -10   8   6     6656.02     7410.70    363.32 o 
  -9   8   6    20708.04    21172.41    637.81 o 
  -8   8   6     2984.59     2969.65    190.58 o 
  -7   8   6     7880.52     7958.96    348.19 o 
  -6   8   6     6805.26     7175.89    290.03 o 
  -5   8   6       31.96      -10.42     52.95 o 
  -4   8   6      304.35      260.50     49.77 o 
  -3   8   6     1423.38     1421.44    111.71 o 
  -2   8   6    28944.88    32055.29    951.93 o 
  -1   8   6     6128.93     6339.05    299.05 o 
   0   8   6    22176.06    23211.00    727.82 o 
   1   8   6       78.26       19.72     54.55 o 
   2   8   6    19472.54    19580.85    586.34 o 
   3   8   6    20678.64    21357.16    634.77 o 
   4   8   6    23732.85    25916.92    733.36 o 
   5   8   6    29404.63    29668.23    830.62 o 
   6   8   6     8705.04     8977.87    291.32 o 
   7   8   6    50020.21    49046.89   1120.33 o 
   8   8   6     7594.68     8010.25    316.78 o 
   9   8   6    48526.48    50316.24   1337.76 o 
  10   8   6      822.12      597.79    128.05 o 
  11   8   6    19988.67    19460.46    648.76 o 
  12   8   6     2143.02     1864.62    230.64 o 
  13   8   6     8208.18     8571.59    406.38 o 
  14   8   6     2657.09     2425.18    260.54 o 
  15   8   6     4048.98     3988.32    576.27 o 
  16   8   6     1506.09     1028.51    261.76 o 
 -17   9   6        0.77      165.15    211.81 o 
 -16   9   6      226.46      322.17    255.53 o 
 -15   9   6       54.01      113.81    196.10 o 
 -14   9   6      902.87      443.99    205.47 o 
 -13   9   6      131.81      257.39    167.14 o 
 -12   9   6     2230.65     2088.33    260.63 o 
 -11   9   6        1.07      -29.63    125.73 o 
 -10   9   6    11630.54    11477.38    428.00 o 
  -9   9   6     2986.86     2407.65    215.43 o 
  -8   9   6    15846.38    16020.66    545.68 o 
  -7   9   6      402.03      296.96     87.22 o 
  -6   9   6    13664.01    13377.21    520.11 o 
  -5   9   6        1.58      135.59     47.61 o 
  -4   9   6     1730.99     1495.12    133.01 o 
  -3   9   6       40.71       41.91     51.76 o 
  -2   9   6    16987.97    17429.40    579.23 o 
  -1   9   6     5079.24     5386.37    259.13 o 
   0   9   6    78416.62    78066.88   2180.93 o 
   1   9   6     9696.50    10454.90    403.99 o 
   2   9   6   121555.51   122377.55   3071.64 o 
   3   9   6      692.11      578.97     92.07 o 
   4   9   6    51848.37    53513.16   1580.26 o 
   5   9   6      185.40      115.14     64.80 o 
   6   9   6    30589.33    31831.57    836.68 o 
   7   9   6     1621.68     1450.78    134.23 o 
   8   9   6     4895.98     5121.14    254.27 o 
   9   9   6      348.59      244.16     95.86 o 
  10   9   6      367.74      109.99    118.37 o 
  11   9   6       98.05       74.53    114.49 o 
  12   9   6     8056.79     8200.65    643.52 o 
  13   9   6       84.03      140.89    151.56 o 
  14   9   6     8805.49     9855.75    454.62 o 
  15   9   6       41.58      280.78    176.33 o 
  16   9   6     6006.51     6184.23    602.59 o 
 -16  10   6       16.87      264.39    260.08 o 
 -15  10   6     6401.36     7020.94    667.15 o 
 -14  10   6     2752.85     2433.35    482.08 o 
 -13  10   6     5181.92     4682.87    535.18 o 
 -12  10   6     7800.04     7835.25    460.66 o 
 -11  10   6    16857.19    16978.73    700.80 o 
 -10  10   6    23651.55    24153.31    728.37 o 
  -9  10   6    15485.18    15037.61    568.70 o 
  -8  10   6    18857.54    20423.27    606.84 o 
  -7  10   6     2396.17     2280.28    171.74 o 
  -6  10   6     4332.17     4634.48    478.28 o 
  -5  10   6     2403.81     2421.67    148.67 o 
  -4  10   6     1500.23     1821.82    171.01 o 
  -3  10   6        3.37       32.59     50.43 o 
  -2  10   6     1451.39     1579.25    139.01 o 
  -1  10   6     1366.88     1853.28    284.99 o 
   0  10   6     7841.11     7657.91    393.96 o 
   1  10   6     3063.95     2234.66    275.47 o 
   2  10   6     3184.36     2943.63    315.77 o 
   3  10   6    19860.40    18834.37    663.25 o 
   4  10   6     1988.82     1645.43    155.03 o 
   5  10   6    36099.30    34779.68    957.81 o 
   6  10   6     2426.51     2371.13    167.63 o 
   7  10   6    34510.64    35533.76    934.85 o 
   8  10   6      169.74       97.98     86.10 o 
   9  10   6    22427.60    24080.57    687.82 o 
  10  10   6     1299.76     1302.93    280.81 o 
  11  10   6    31024.70    32761.00   1047.64 o 
  12  10   6      155.67      126.31    149.13 o 
  13  10   6    10969.00    12058.39    557.74 o 
  14  10   6      231.86      171.01    177.44 o 
  15  10   6     3337.63     3127.78    372.51 o 
 -16  11   6      599.44      745.11    390.04 o 
 -15  11   6     2890.10     2775.37    735.88 o 
 -14  11   6     1248.19      401.46    270.11 o 
 -13  11   6     1328.25     1085.14    356.89 o 
 -12  11   6     9831.34     9860.40    669.86 o 
 -11  11   6      262.12      208.22    193.61 o 
 -10  11   6    11955.22    12242.69    522.56 o 
  -9  11   6     1341.38     1188.92    219.16 o 
  -8  11   6     2888.08     2942.71    253.22 o 
  -7  11   6     3947.84     4385.12    292.39 o 
  -6  11   6     3486.80     3710.16    380.03 o 
  -5  11   6     9073.50     8488.07    318.31 o 
  -4  11   6      368.38      409.95     80.33 o 
  -3  11   6     8861.58     9013.99    316.60 o 
  -2  11   6     5881.51     5830.22    338.45 o 
  -1  11   6     5255.35     5264.00    249.24 o 
   0  11   6     7383.42     6269.03    475.40 o 
   1  11   6     3183.39     3277.08    322.22 o 
   2  11   6    18213.64    19174.13    675.33 o 
   3  11   6     4066.55     3538.32    306.98 o 
   4  11   6    19529.55    21328.82    741.23 o 
   5  11   6     4953.33     5343.60    290.01 o 
   6  11   6     8248.34     7897.16    412.51 o 
   7  11   6      121.99       27.73     76.49 o 
   8  11   6      361.57       61.15     88.42 o 
   9  11   6      297.65       16.47     96.46 o 
  10  11   6      459.00      236.68    112.32 o 
  11  11   6        4.23      108.95    125.75 o 
  12  11   6      581.59      432.91    160.45 o 
  13  11   6      185.71      227.91    154.90 o 
  14  11   6     1285.34     1054.96    227.63 o 
  15  11   6      164.47       -0.52    183.55 o 
 -16  12   6      150.97      327.00    369.36 o 
 -15  12   6       80.43      -75.55    258.76 o 
 -14  12   6      105.78      161.15    247.04 o 
 -13  12   6       82.88      -79.65    219.87 o 
 -12  12   6       82.10      190.51    216.26 o 
 -11  12   6     1526.95     1278.04    227.50 o 
 -10  12   6      855.20      928.65    173.78 o 
  -9  12   6    15234.89    16327.47    617.31 o 
  -8  12   6     1376.00     1540.91    200.21 o 
  -7  12   6    32602.62    34208.87   1170.59 o 
  -6  12   6    18409.08    18234.06    627.08 o 
  -5  12   6   105597.50   108107.50   3488.02 o 
  -4  12   6    26973.81    27440.91    720.38 o 
  -3  12   6   161931.02   163210.27   3665.82 o 
  -2  12   6     4281.18     3827.14    296.41 o 
  -1  12   6   147491.03   148163.75   3704.50 o 
   0  12   6     2870.54     2419.63    225.07 o 
   1  12   6    74241.76    72770.79   2094.57 o 
   2  12   6     2943.13     2791.16    206.60 o 
   3  12   6    26285.15    29365.51    920.82 o 
   4  12   6       57.84       44.71     70.44 o 
   5  12   6      391.00      183.42     89.00 o 
   6  12   6      834.48      751.62    129.91 o 
   7  12   6     3516.23     3765.57    262.43 o 
   8  12   6     4867.20     5100.57    525.53 o 
   9  12   6     3249.14     2948.44    282.15 o 
  10  12   6     2664.92     2950.80    231.15 o 
  11  12   6     4415.93     4994.27    395.66 o 
  12  12   6      597.73      459.94    174.33 o 
  13  12   6      773.81      324.93    174.98 o 
  14  12   6       82.72       39.78    176.01 o 
  15  12   6      430.71      689.16    282.53 o 
 -15  13   6     2714.49     2292.24    408.12 o 
 -14  13   6      453.98      362.79    297.35 o 
 -13  13   6     3601.49     4157.08    912.39 o 
 -12  13   6     1065.28      963.99    269.77 o 
 -11  13   6     1317.00     1038.11    189.16 o 
 -10  13   6     5038.02     4524.22    322.06 o 
  -9  13   6     1566.43     1612.56    198.49 o 
  -8  13   6     6289.77     6037.99    485.28 o 
  -7  13   6     1274.04     1391.98    187.97 o 
  -6  13   6    21309.22    21800.24    726.90 o 
  -5  13   6     1451.36     1217.95    128.84 o 
  -4  13   6     6158.73     6374.81    259.73 o 
  -3  13   6     6959.82     6751.85    385.30 o 
  -2  13   6       13.55       67.05     71.40 o 
  -1  13   6     8339.79     7440.90    349.58 o 
   0  13   6      232.76      270.89    100.18 o 
   1  13   6    13683.73    13973.20    741.29 o 
   2  13   6      905.20      448.89    104.21 o 
   3  13   6     2568.70     2210.12    242.24 o 
   4  13   6    29513.86    29153.42    890.09 o 
   5  13   6     2240.39     2085.59    195.10 o 
   6  13   6     3997.03     3432.63    352.93 o 
   7  13   6      846.87      668.26    131.09 o 
   8  13   6       18.84      -47.76     91.81 o 
   9  13   6     1499.88     1670.69    230.27 o 
  10  13   6        8.53       22.12    128.33 o 
  11  13   6       42.18       85.39    146.01 o 
  12  13   6     1062.16      679.44    195.04 o 
  13  13   6      376.21      364.11    185.21 o 
  14  13   6     1080.46     1217.09    261.12 o 
  15  13   6      214.68      264.25    263.84 o 
 -15  14   6     3024.28     3695.22    545.77 o 
 -14  14   6     5729.59     5123.65    560.63 o 
 -13  14   6     1762.11     1847.12    681.57 o 
 -12  14   6     7601.68     8058.83    907.15 o 
 -11  14   6      369.66       83.02    152.03 o 
 -10  14   6    10090.98    10527.58    496.74 o 
  -9  14   6      764.87      493.56    235.05 o 
  -8  14   6     5866.19     5890.45    536.39 o 
  -7  14   6     1051.45      992.12    236.91 o 
  -6  14   6     2625.62     3020.47    252.68 o 
  -5  14   6       33.33       72.02     76.20 o 
  -4  14   6      214.36      179.90     83.48 o 
  -3  14   6       81.66       69.75     79.79 o 
  -2  14   6     5666.66     5546.71    375.21 o 
  -1  14   6      256.73      246.06     92.38 o 
   0  14   6     4838.24     5033.65    326.47 o 
   1  14   6     3076.91     2582.97    228.77 o 
   2  14   6     1006.65      562.02    139.08 o 
   3  14   6    30864.85    30520.10   1272.56 o 
   4  14   6       41.21       75.50     84.86 o 
   5  14   6    44920.32    43778.27   1266.10 o 
   6  14   6     7241.24     6666.03    359.05 o 
   7  14   6    17289.42    18908.40    674.70 o 
   8  14   6    16502.35    15957.55    608.13 o 
   9  14   6    15927.48    15237.59    611.56 o 
  10  14   6     6170.84     6780.32    444.50 o 
  11  14   6    11328.74    12844.99    703.96 o 
  12  14   6     2255.59     2045.82    270.64 o 
  13  14   6     9446.42     9525.72    923.11 o 
  14  14   6      357.45      243.41    285.11 o 
 -15  15   6        1.07      537.78    484.60 o 
 -14  15   6        5.06      243.75    283.83 o 
 -13  15   6      922.21      688.82    297.03 o 
 -12  15   6      497.45      236.50    227.95 o 
 -11  15   6     3609.95     3970.89    363.65 o 
 -10  15   6     1525.62     1089.61    302.94 o 
  -9  15   6     6148.56     6698.77    683.89 o 
  -8  15   6     3861.13     4040.29    321.00 o 
  -7  15   6     9633.46    10058.13    662.95 o 
  -6  15   6     2815.25     2739.25    228.25 o 
  -5  15   6     3254.76     3395.05    259.14 o 
  -4  15   6      437.34      254.30     92.21 o 
  -3  15   6        4.34      -16.62     77.86 o 
  -2  15   6     2215.34     1646.43    164.53 o 
  -1  15   6    11710.89    11132.78    438.00 o 
   0  15   6    15664.59    16099.93    629.44 o 
   1  15   6    23963.13    23052.39    820.17 o 
   2  15   6    22179.79    23189.14    756.43 o 
   3  15   6    32266.34    32783.99    998.02 o 
   4  15   6    16428.38    17137.60    832.81 o 
   5  15   6    18728.92    18707.83    660.46 o 
   6  15   6    13653.10    13480.93    820.40 o 
   7  15   6    16410.22    15565.93    668.57 o 
   8  15   6     2814.83     2232.00    242.12 o 
   9  15   6     3211.97     2793.95    262.09 o 
  10  15   6     1033.62      385.34    244.31 o 
  11  15   6     1443.39     1435.49    261.69 o 
  12  15   6     1061.70      823.09    213.22 o 
  13  15   6     2911.02     3371.02    377.63 o 
  14  15   6     1389.09     1290.26    772.45 o 
 -14  16   6      705.02      440.06    300.90 o 
 -13  16   6     8360.03    10488.71   1528.86 o 
 -12  16   6      527.35      221.71    231.44 o 
 -11  16   6    12710.34    13399.37   1233.64 o 
 -10  16   6        0.95        2.65    144.44 o 
  -9  16   6    18261.39    19940.51    922.09 o 
  -8  16   6      188.73      -10.14    138.95 o 
  -7  16   6    23636.02    26542.22    889.95 o 
  -6  16   6      964.30      762.52    179.75 o 
  -5  16   6     6324.38     5342.29    616.36 o 
  -4  16   6      112.87       62.01     88.64 o 
  -3  16   6     1649.43     1917.65    186.10 o 
  -2  16   6     2311.27     2672.00    217.43 o 
  -1  16   6     2044.43     1976.70    211.97 o 
   0  16   6     4223.59     4123.55    359.99 o 
   1  16   6     1559.41     1454.28    217.33 o 
   2  16   6     9583.10     9500.20    437.05 o 
   3  16   6      498.28      384.61    115.32 o 
   4  16   6    21229.34    22149.32    751.67 o 
   5  16   6     5365.16     4752.32    307.52 o 
   6  16   6    20750.39    20714.44    731.38 o 
   7  16   6     7820.45     8563.04    437.16 o 
   8  16   6    10328.57    10823.13    503.25 o 
   9  16   6    12390.91    12205.09    579.92 o 
  10  16   6     9690.89     9679.69    611.64 o 
  11  16   6     4830.26     5547.27    499.07 o 
  12  16   6     4215.23     4152.85    498.30 o 
  13  16   6      930.94      462.05    230.46 o 
  14  16   6     3239.22     2980.95    493.65 o 
 -14  17   6     2847.03     2756.38    673.21 o 
 -13  17   6      153.94      200.11    260.75 o 
 -12  17   6     1887.44     2136.58    346.31 o 
 -11  17   6     1345.27      803.38    208.87 o 
 -10  17   6      940.07      770.04    187.33 o 
  -9  17   6     4815.45     5408.68    616.81 o 
  -8  17   6        0.04      120.32    122.04 o 
  -7  17   6    12889.04    13901.70    704.36 o 
  -6  17   6     1911.74     1536.54    255.26 o 
  -5  17   6     9664.28     9333.52    563.12 o 
  -4  17   6     4056.44     3578.85    379.11 o 
  -3  17   6     1223.64      872.23    144.57 o 
  -2  17   6     7000.13     7159.26    470.44 o 
  -1  17   6      911.18      533.93    140.07 o 
   0  17   6     8003.51     7472.28    377.28 o 
   1  17   6    15989.24    18244.47    719.52 o 
   2  17   6      992.51      577.33    133.56 o 
   3  17   6    13390.54    12833.54    532.20 o 
   4  17   6       87.36       10.60     95.42 o 
   5  17   6     3718.39     3418.82    273.47 o 
   6  17   6       39.62       50.03     99.25 o 
   7  17   6     2265.15     2019.96    221.41 o 
   8  17   6     1024.45      647.49    161.39 o 
   9  17   6       41.35      -11.60    114.11 o 
  10  17   6        8.44      -46.01    144.38 o 
  11  17   6       32.29      -12.56    182.52 o 
  12  17   6        0.53      -37.43    203.49 o 
  13  17   6      972.66      422.80    505.53 o 
 -13  18   6       84.99     -106.04    252.99 o 
 -12  18   6       38.37       23.70    201.01 o 
 -11  18   6      280.31      280.18    187.12 o 
 -10  18   6     3236.28     2849.06    325.49 o 
  -9  18   6     1537.14     1168.93    259.02 o 
  -8  18   6    13777.60    14817.77    737.22 o 
  -7  18   6     6904.45     6380.34    458.09 o 
  -6  18   6    27654.22    29383.46   1155.42 o 
  -5  18   6    20073.60    20651.21    876.72 o 
  -4  18   6   109856.48   112833.80   2931.22 o 
  -3  18   6    10277.50    11022.50    470.56 o 
  -2  18   6    78805.73    82774.58   2221.65 o 
  -1  18   6     6695.42     7568.98    390.91 o 
   0  18   6    54120.19    56935.39   1603.16 o 
   1  18   6    10578.49     9117.66    736.12 o 
   2  18   6    38191.90    38845.03   1181.24 o 
   3  18   6     4243.74     3829.22    473.22 o 
   4  18   6     3108.19     2399.47    241.61 o 
   5  18   6     1413.03      874.27    156.07 o 
   6  18   6     2685.86     2100.28    237.48 o 
   7  18   6      637.53      486.15    144.93 o 
   8  18   6     3386.49     3596.80    311.79 o 
   9  18   6        5.58      -70.89    123.02 o 
  10  18   6     2244.36     2676.89    349.92 o 
  11  18   6      122.43     -101.84    185.71 o 
  12  18   6     1454.57     2115.30    404.09 o 
  13  18   6      392.60      342.16    368.23 o 
 -13  19   6      587.76      689.46    352.21 o 
 -12  19   6     1030.86      553.70    229.72 o 
 -11  19   6     2440.35     2504.64    295.69 o 
 -10  19   6       36.76      100.20    159.53 o 
  -9  19   6     2809.19     2676.35    346.72 o 
  -8  19   6     1281.05      933.61    207.78 o 
  -7  19   6     1361.34      943.33    318.52 o 
  -6  19   6     4343.84     4410.52    673.44 o 
  -5  19   6     3595.40     3182.38    336.86 o 
  -4  19   6     7483.17     8288.64    414.33 o 
  -3  19   6      328.33      176.33    121.08 o 
  -2  19   6    13606.18    12507.67    518.55 o 
  -1  19   6       38.64      -24.71    107.49 o 
   0  19   6     7040.50     7111.31    463.72 o 
   1  19   6      789.19      403.96    145.04 o 
   2  19   6      151.86      144.14    114.07 o 
   3  19   6     8627.36     8706.69    478.48 o 
   4  19   6       46.50      -77.96    113.24 o 
   5  19   6     7809.77     7841.90    440.65 o 
   6  19   6      916.49      598.40    161.40 o 
   7  19   6     3015.75     1961.55    239.85 o 
   8  19   6       37.53       45.58    138.26 o 
   9  19   6       75.82      206.80    175.94 o 
  10  19   6       21.35       99.54    163.54 o 
  11  19   6      132.02      -69.13    180.95 o 
  12  19   6       51.11       18.06    357.46 o 
 -12  20   6     3747.56     3781.21    516.55 o 
 -11  20   6     2196.99     1644.93    272.90 o 
 -10  20   6     4638.89     4127.23    660.50 o 
  -9  20   6     4406.47     4696.69    656.80 o 
  -8  20   6     2489.16     1579.40    247.47 o 
  -7  20   6     1235.03      815.18    208.81 o 
  -6  20   6       73.94      -20.44    132.01 o 
  -5  20   6      899.52      712.48    281.42 o 
  -4  20   6     1101.88      471.53    140.28 o 
  -3  20   6     2165.22     2105.12    226.50 o 
  -2  20   6      218.42      314.18    135.85 o 
  -1  20   6     5317.76     5086.26    338.84 o 
   0  20   6     1835.53     1722.81    244.87 o 
   1  20   6     2731.18     2752.25    268.00 o 
   2  20   6     6290.73     6889.90    413.80 o 
   3  20   6     2664.98     2564.11    267.67 o 
   4  20   6     6845.00     7115.82    428.85 o 
   5  20   6      482.20      256.41    134.89 o 
   6  20   6    19127.50    18870.76    925.00 o 
   7  20   6     1025.23      552.33    169.86 o 
   8  20   6    20050.09    22060.98    926.47 o 
   9  20   6      539.42      541.50    218.51 o 
  10  20   6    14437.74    16687.56    877.41 o 
  11  20   6      199.58      458.83    241.33 o 
  12  20   6     7089.77     7482.24    908.03 o 
 -12  21   6      437.95      -41.66    292.57 o 
 -11  21   6     5086.02     5404.98    869.55 o 
 -10  21   6      338.45      306.59    236.16 o 
  -9  21   6     5315.65     6434.29    539.23 o 
  -8  21   6     2575.84     1944.60    283.20 o 
  -7  21   6     7383.91     7544.44    551.39 o 
  -6  21   6     1929.78     1618.44    349.66 o 
  -5  21   6     1709.04      841.74    231.35 o 
  -4  21   6       28.62       -2.61    118.01 o 
  -3  21   6      419.06       98.57    119.93 o 
  -2  21   6      984.17      991.05    182.77 o 
  -1  21   6     9867.51    11112.69    593.62 o 
   0  21   6     3474.27     3969.64    376.17 o 
   1  21   6    27160.83    28293.56    959.06 o 
   2  21   6     3919.32     3998.93    396.03 o 
   3  21   6    31255.96    33859.34   1110.65 o 
   4  21   6     2207.43     1900.13    246.96 o 
   5  21   6    17625.84    17875.67    882.76 o 
   6  21   6     1414.82     1348.73    225.67 o 
   7  21   6     7680.39     6545.55   1073.24 o 
   8  21   6      312.56      343.49    177.34 o 
   9  21   6      846.00      606.06    223.79 o 
  10  21   6       13.66      -36.35    177.30 o 
  11  21   6     1469.78     1143.37    501.39 o 
 -11  22   6     2183.19     1695.77    386.16 o 
 -10  22   6     8739.34    10362.44    708.95 o 
  -9  22   6     2969.41     3251.19    367.44 o 
  -8  22   6     7766.42     7249.47    503.69 o 
  -7  22   6     2140.99     1828.03    293.18 o 
  -6  22   6     2720.75     1898.42    288.67 o 
  -5  22   6     1213.53     1054.51    228.00 o 
  -4  22   6     1194.50      847.41    202.01 o 
  -3  22   6        7.85       23.18    126.50 o 
  -2  22   6      941.54      441.40    153.95 o 
  -1  22   6      146.05      -35.11    126.20 o 
   0  22   6      338.26      157.67    143.26 o 
   1  22   6       52.52      -30.23    112.04 o 
   2  22   6     1917.51     1349.01    229.49 o 
   3  22   6      210.69      120.61    145.85 o 
   4  22   6     4345.20     4303.26    415.74 o 
   5  22   6      899.30      731.06    192.46 o 
   6  22   6     8251.97     7985.51    542.32 o 
   7  22   6     1087.20      786.89    307.07 o 
   8  22   6    12962.37    15306.19    774.69 o 
   9  22   6      115.78      285.29    201.38 o 
  10  22   6    10163.93     8544.83   1908.59 o 
 -10  23   6      148.67      416.93    295.36 o 
  -9  23   6     1944.46     1597.47    289.17 o 
  -8  23   6     1680.88     1318.96    261.42 o 
  -7  23   6      255.06       60.78    177.11 o 
  -6  23   6     6325.80     6017.60    495.39 o 
  -5  23   6       28.85      -30.21    155.26 o 
  -4  23   6     7049.50     6893.45    629.15 o 
  -3  23   6       96.27      -84.15    139.11 o 
  -2  23   6     2866.78     2144.66    257.16 o 
  -1  23   6     1422.26     1134.93    242.71 o 
   0  23   6      132.40       96.44    134.91 o 
   1  23   6     7281.79     8529.58    454.87 o 
   2  23   6     2013.27     1467.54    238.10 o 
   3  23   6     5134.54     5518.77    413.33 o 
   4  23   6     2662.39     2336.87    284.74 o 
   5  23   6     3895.75     3380.06    486.84 o 
   6  23   6     1551.47     1202.14    247.57 o 
   7  23   6     1534.37     1194.49    258.20 o 
   8  23   6      864.06      662.33    245.97 o 
   9  23   6       29.99     -241.38    336.49 o 
  -9  24   6     1433.24      822.08    258.68 o 
  -8  24   6     4057.79     3576.69    384.02 o 
  -7  24   6     5526.47     6172.23    726.75 o 
  -6  24   6    12113.21    15317.38   1032.19 o 
  -5  24   6    13869.44    15867.96   1157.13 o 
  -4  24   6    18007.12    20192.24   1021.74 o 
  -3  24   6    15472.63    17868.15    721.07 o 
  -2  24   6    21034.31    24256.43   1200.35 o 
  -1  24   6     9161.57     8723.76    493.67 o 
   0  24   6    24144.32    28300.52    923.52 o 
   1  24   6     4899.87     4909.26    476.62 o 
   2  24   6    11846.59    11151.82    685.69 o 
   3  24   6     2249.16     1984.16    277.67 o 
   4  24   6     3148.41     3006.05    366.55 o 
   5  24   6       23.09       88.48    172.89 o 
   6  24   6       79.72      -51.63    170.90 o 
   7  24   6     2601.85     1960.46    359.99 o 
   8  24   6      148.08      167.73    389.00 o 
   9  24   6     3872.63     5457.41    859.69 o 
  -8  25   6      192.35       90.83    213.60 o 
  -7  25   6     2953.05     2550.24    391.25 o 
  -6  25   6        4.12        3.23    186.63 o 
  -5  25   6     3269.67     2972.89    438.08 o 
  -4  25   6      425.31      238.12    196.26 o 
  -3  25   6     2802.18     2489.93    400.87 o 
  -2  25   6     1253.87      981.22    206.60 o 
  -1  25   6      100.81      151.77    166.31 o 
   0  25   6     2297.06     2074.96    255.76 o 
   1  25   6      470.85      412.48    154.77 o 
   2  25   6     1717.53     1491.39    253.35 o 
   3  25   6      818.65      315.44    194.95 o 
   4  25   6     2693.84     2749.08    366.45 o 
   5  25   6     1763.82     1016.79    351.09 o 
   6  25   6     1075.01     1011.21    257.16 o 
   7  25   6     1183.06      952.89    411.11 o 
   8  25   6      263.56     -178.78    399.42 o 
  -7  26   6      415.89      325.62    230.83 o 
  -6  26   6        5.55      147.68    213.14 o 
  -5  26   6       26.73       65.73    191.07 o 
  -4  26   6      270.12      162.54    198.17 o 
  -3  26   6     1430.74     1027.86    230.48 o 
  -2  26   6      413.83      381.83    182.51 o 
  -1  26   6      822.32      610.41    188.72 o 
   0  26   6     4244.36     4783.61    491.70 o 
   1  26   6      360.03      182.04    171.78 o 
   2  26   6     7258.93     6948.57    551.84 o 
   3  26   6      352.57      160.40    181.43 o 
   4  26   6     5349.12     5635.42    505.91 o 
   5  26   6     3133.39     2911.49    639.46 o 
   6  26   6     5843.78     6218.15    853.09 o 
  -6  27   6     3255.45     3057.94    466.09 o 
  -5  27   6       59.40      -24.27    235.51 o 
  -4  27   6      248.44      218.82    257.74 o 
  -3  27   6        0.77      -72.52    183.76 o 
  -2  27   6      986.25      866.35    234.21 o 
  -1  27   6      372.87      -59.40    162.74 o 
   0  27   6     5146.10     5622.41    448.89 o 
   1  27   6      708.79      482.53    242.67 o 
   2  27   6    11067.65    11758.73    725.58 o 
   3  27   6     1069.55      719.41    375.12 o 
   4  27   6    13373.23    15097.78   1134.03 o 
   5  27   6      854.24     1080.01    440.68 o 
  -3  28   6        0.30      120.67    259.19 o 
  -2  28   6      405.65       46.80    267.61 o 
  -1  28   6        3.91       61.49    342.63 o 
   0  28   6       49.00      162.08    347.41 o 
   1  28   6      250.84      160.33    466.80 o 
   2  28   6      164.48      260.51    357.10 o 
   3  28   6     2269.82     1194.68    461.40 o 
 -17   0   7        2.60      215.14    331.58 o 
 -15   0   7      214.15      163.60    293.27 o 
 -13   0   7       68.05     -200.53    211.16 o 
 -11   0   7     8039.96     9196.41    697.95 o 
  -9   0   7    23220.04    25275.84   1016.48 o 
  -7   0   7    97900.90   105920.55   3435.35 o 
  -5   0   7   163621.91   148486.63   9176.78 o 
  -3   0   7   206230.97   197330.80  11937.10 o 
  -1   0   7   519519.31   483804.88  20145.64 o 
   1   0   7    50981.73    48852.31   1815.28 o 
   3   0   7    33788.34    33002.39    989.15 o 
   5   0   7     3151.48     3790.67    242.35 o 
   7   0   7    18386.31    17564.70    919.48 o 
   9   0   7     2659.35     2833.84    398.49 o 
  11   0   7     2201.11     2959.24    265.70 o 
  13   0   7        7.69      -76.86    133.60 o 
  15   0   7     2156.53     1933.23    294.61 o 
 -17   1   7     4115.09     4507.92    463.08 o 
 -16   1   7       36.30       42.16    211.42 o 
 -15   1   7     7261.93     7544.52    533.18 o 
 -14   1   7       17.62      140.19    179.07 o 
 -13   1   7     5486.68     5299.16    415.14 o 
 -12   1   7     7890.72     9582.34    461.02 o 
 -11   1   7       86.23      228.41    132.04 o 
 -10   1   7    13570.65    15891.33    481.12 o 
  -9   1   7      441.37      524.54    167.68 o 
  -8   1   7    12481.52    12733.25    443.40 o 
  -7   1   7     2144.50     2123.29    161.63 o 
  -6   1   7    12247.23    12527.72    413.44 o 
  -5   1   7    72771.21    76096.12   2217.23 o 
  -4   1   7       41.15       80.41     67.39 o 
  -3   1   7    21137.92    17791.86    884.68 o 
  -2   1   7      799.33      639.25    227.52 o 
  -1   1   7     5016.68     4961.74    200.81 o 
   0   1   7      451.44      167.71     56.17 o 
   1   1   7     7402.34     7516.56    249.23 o 
   2   1   7    17460.60    16054.29    541.24 o 
   3   1   7        5.92      -28.79     28.57 o 
   4   1   7    31333.70    30761.28    661.97 o 
   5   1   7       35.13      -15.42     38.27 o 
   6   1   7    12697.92    12217.94    327.52 o 
   7   1   7       39.27       79.85     48.46 o 
   8   1   7     4382.39     4269.21    194.40 o 
   9   1   7       72.84      -28.66     59.51 o 
  10   1   7     4450.63     4644.37    269.51 o 
  11   1   7        3.95       -1.35     68.99 o 
  12   1   7     4758.42     5072.53    316.95 o 
  13   1   7        2.71      -64.98     97.66 o 
  14   1   7     1906.90     1988.85    201.34 o 
  15   1   7        9.18       30.39    130.40 o 
  16   1   7     1402.13     1600.62    381.00 o 
 -17   2   7     2576.31     2111.00    359.65 o 
 -16   2   7      870.69      678.63    251.61 o 
 -15   2   7     3126.65     2857.81    361.46 o 
 -14   2   7     5646.74     5811.62    628.65 o 
 -13   2   7     6695.55     7168.56    462.05 o 
 -12   2   7    11808.00    13320.63    535.85 o 
 -11   2   7     1779.40     2106.39    205.94 o 
 -10   2   7    14233.18    13816.39    503.08 o 
  -9   2   7     1490.35     1604.76    250.11 o 
  -8   2   7     9078.11     8943.27    353.22 o 
  -7   2   7      433.38      304.66     88.05 o 
  -6   2   7    17171.30    18139.73    638.10 o 
  -5   2   7      994.00     1175.74    131.97 o 
  -4   2   7     3302.59     3861.66    290.87 o 
  -3   2   7     1721.38     1718.90    121.49 o 
  -2   2   7     6619.94     6785.54    318.29 o 
  -1   2   7    23113.25    24364.65    777.43 o 
   0   2   7     9754.17    11077.59    460.48 o 
   1   2   7     4749.23     4595.82    208.11 o 
   2   2   7     3531.00     3768.84    131.91 o 
   3   2   7    43500.11    41169.68   1035.60 o 
   4   2   7      726.01      764.93     59.45 o 
   5   2   7    99262.80    95625.38   1805.30 o 
   6   2   7      152.38       72.46     44.79 o 
   7   2   7    68778.26    63444.56   1338.40 o 
   8   2   7      273.87      193.94     62.68 o 
   9   2   7    48417.63    45130.46   1010.63 o 
  10   2   7     4407.19     4175.44    210.88 o 
  11   2   7    14633.38    16197.97    462.86 o 
  12   2   7     3178.21     3271.41    252.33 o 
  13   2   7    11907.97    12460.94    657.77 o 
  14   2   7      334.21      474.00    140.27 o 
  15   2   7     4726.59     4952.12    405.63 o 
  16   2   7        2.96        2.16    154.77 o 
 -17   3   7       24.86       44.26    231.72 o 
 -16   3   7      214.05       86.54    227.35 o 
 -15   3   7       94.15      241.43    204.13 o 
 -14   3   7      231.61      133.43    134.38 o 
 -13   3   7      131.33      -12.78     91.24 o 
 -12   3   7     3461.29     3710.54    405.78 o 
 -11   3   7     9805.97    11208.00    455.79 o 
 -10   3   7    15493.21    15959.21    561.15 o 
  -9   3   7     7955.04     8442.61    427.09 o 
  -8   3   7    24718.24    25545.78    701.64 o 
  -7   3   7     5695.43     5785.46    279.49 o 
  -6   3   7     8880.73     8338.11    320.36 o 
  -5   3   7      130.15      285.76     69.89 o 
  -4   3   7     9811.52    10834.65    405.77 o 
  -3   3   7     9262.10     9637.26    315.37 o 
  -2   3   7    10694.77    10914.65    341.08 o 
  -1   3   7     6702.85     6939.11    272.56 o 
   0   3   7    48268.60    50000.20   1791.10 o 
   1   3   7      301.68      283.45     47.54 o 
   2   3   7    50939.70    50241.02   1217.05 o 
   3   3   7    15296.77    15144.33    421.59 o 
   4   3   7    59071.71    57203.23   1308.46 o 
   5   3   7    32157.51    32789.79    716.83 o 
   6   3   7    44969.96    43016.16   1170.64 o 
   7   3   7     3992.70     3847.48    159.08 o 
   8   3   7     8470.92     8043.19    248.15 o 
   9   3   7        4.43      -52.53     61.72 o 
  10   3   7      822.87      610.03    100.12 o 
  11   3   7     1737.37     1418.26    135.49 o 
  12   3   7     6326.32     6840.95    405.20 o 
  13   3   7     3248.03     3514.51    242.72 o 
  14   3   7     9086.16    10702.46    808.94 o 
  15   3   7     2568.52     2743.54    453.02 o 
  16   3   7     4582.61     5772.48    457.71 o 
 -17   4   7     1701.98     1802.76    632.78 o 
 -16   4   7      408.09      111.15    229.29 o 
 -15   4   7     7127.27     7802.32    421.50 o 
 -14   4   7     1074.92      997.75    149.56 o 
 -13   4   7    11729.22    12370.59    534.57 o 
 -12   4   7      563.10      486.30    134.36 o 
 -11   4   7    25702.25    27453.33   1312.28 o 
 -10   4   7     5501.74     6624.09    335.72 o 
  -9   4   7    25870.95    26909.39    819.88 o 
  -8   4   7     4778.10     4544.11    204.77 o 
  -7   4   7    28038.83    28074.33    837.53 o 
  -6   4   7     1254.97     1673.87    157.38 o 
  -5   4   7    13082.94    14571.16    464.46 o 
  -4   4   7      790.82      703.13     86.12 o 
  -3   4   7     1546.32     1462.56    106.95 o 
  -2   4   7     1698.31     1792.40    108.35 o 
  -1   4   7     1496.78     1614.40    104.58 o 
   0   4   7     3918.31     3672.83    134.45 o 
   1   4   7     5180.06     5283.64    181.85 o 
   2   4   7     5265.56     5479.93    190.88 o 
   3   4   7     4567.29     4708.66    168.01 o 
   4   4   7     7123.90     6532.15    224.20 o 
   5   4   7    77814.45    77943.54   1730.52 o 
   6   4   7    28512.86    27035.93    645.25 o 
   7   4   7    33143.30    31191.55    710.58 o 
   8   4   7    21153.51    20098.14    725.22 o 
   9   4   7    27570.55    27108.00    653.57 o 
  10   4   7     9846.25    10152.09    533.35 o 
  11   4   7    14083.66    14265.70    495.22 o 
  12   4   7     7812.04     8274.16    526.62 o 
  13   4   7     4980.57     4731.43    294.62 o 
  14   4   7     3944.43     3206.57    257.07 o 
  15   4   7     1087.05     1183.38    247.38 o 
  16   4   7     1636.08     1246.84    255.00 o 
 -17   5   7      810.26     1031.74    542.46 o 
 -16   5   7     2445.33     2564.29    268.16 o 
 -15   5   7      711.44      826.41    157.21 o 
 -14   5   7     6450.71     6781.90    548.77 o 
 -13   5   7      159.77      177.63    121.90 o 
 -12   5   7     8769.64     8981.03    537.76 o 
 -11   5   7     2529.22     2313.63    213.40 o 
 -10   5   7     3164.35     3256.53    243.78 o 
  -9   5   7     5762.73     6254.88    450.58 o 
  -8   5   7       38.87       13.08     66.31 o 
  -7   5   7    22044.51    21783.15    677.31 o 
  -6   5   7       13.30      117.80     69.56 o 
  -5   5   7    15904.05    16357.39    511.58 o 
  -4   5   7    11212.60    10884.48    362.74 o 
  -3   5   7    16910.36    17434.18    517.40 o 
  -2   5   7     4579.91     4356.59    151.08 o 
  -1   5   7      823.11      922.50     62.79 o 
   0   5   7    30362.46    29364.30    704.02 o 
   1   5   7     6134.92     6308.60    197.95 o 
   2   5   7    73110.53    77426.03   1626.73 o 
   3   5   7    64192.16    69453.38   1471.44 o 
   4   5   7     7306.53     6962.43    230.70 o 
   5   5   7    24833.99    26042.84    606.40 o 
   6   5   7      961.69      747.26    110.31 o 
   7   5   7     2378.10     2566.38    141.14 o 
   8   5   7     1229.37     1132.55     99.55 o 
   9   5   7      638.59      620.33     90.51 o 
  10   5   7      147.60       81.69     68.47 o 
  11   5   7      541.31      410.76     92.51 o 
  12   5   7     1186.45      892.10    172.85 o 
  13   5   7      790.02      423.80    153.53 o 
  14   5   7      214.39      206.76    160.95 o 
  15   5   7      504.53      400.71    205.18 o 
  16   5   7       15.77       92.13    199.33 o 
 -17   6   7       44.89     -114.32    304.49 o 
 -16   6   7       50.28       43.81    140.36 o 
 -15   6   7      302.60      355.67    145.54 o 
 -14   6   7       49.39       89.72    151.52 o 
 -13   6   7      852.34      681.99    229.26 o 
 -12   6   7     1139.23      616.28    154.80 o 
 -11   6   7      817.14      323.59    191.79 o 
 -10   6   7     3299.44     3463.70    309.49 o 
  -9   6   7     8323.28     8418.62    371.63 o 
  -8   6   7    19443.47    18690.74    673.44 o 
  -7   6   7    29591.03    28334.73    844.78 o 
  -6   6   7    63072.89    61689.20   1655.57 o 
  -5   6   7    79557.48    82074.87   2154.67 o 
  -4   6   7   175584.64   176766.00   4494.45 o 
  -3   6   7   146983.56   152450.02   4266.30 o 
  -2   6   7   141816.42   134095.80   2745.92 o 
  -1   6   7    69624.52    70702.87   1480.71 o 
   0   6   7   150489.36   145837.63   3248.48 o 
   1   6   7    20634.64    20374.64    510.37 o 
   2   6   7    97464.12   100690.88   2099.12 o 
   3   6   7     2836.34     2427.95    148.79 o 
   4   6   7     2862.57     2738.60    135.64 o 
   5   6   7       49.81       25.05     45.58 o 
   6   6   7      434.76      286.00     68.03 o 
   7   6   7     3344.59     3118.47    170.00 o 
   8   6   7     4536.73     4608.97    225.71 o 
   9   6   7      382.84      209.39     83.31 o 
  10   6   7     5701.17     6156.99    320.61 o 
  11   6   7      818.10      420.09    150.10 o 
  12   6   7     1473.82      863.20    174.01 o 
  13   6   7       59.88       36.06    139.45 o 
  14   6   7        2.40       63.59    154.04 o 
  15   6   7      634.30      494.73    397.07 o 
  16   6   7      906.55      668.07    262.13 o 
 -17   7   7      570.36      129.27    208.23 o 
 -16   7   7     2186.84     1791.92    324.09 o 
 -15   7   7     4100.20     4202.58    338.75 o 
 -14   7   7      970.15      551.50    199.84 o 
 -13   7   7     6443.70     6194.05    582.15 o 
 -12   7   7       86.76       37.59    127.12 o 
 -11   7   7     3485.35     3179.27    502.13 o 
 -10   7   7     1438.40      994.41    258.03 o 
  -9   7   7     3356.66     3554.88    224.01 o 
  -8   7   7     9488.68     9556.96    382.71 o 
  -7   7   7      166.00      114.82     72.80 o 
  -6   7   7    33816.73    33164.91    947.74 o 
  -5   7   7      125.94       88.87     66.02 o 
  -4   7   7    26580.37    26551.35    758.42 o 
  -3   7   7      402.28      389.59     54.40 o 
  -2   7   7    21224.58    22357.76    514.29 o 
  -1   7   7    39152.70    43534.77    938.69 o 
   0   7   7     1454.66     1842.39    115.33 o 
   1   7   7    34454.74    33181.32    988.50 o 
   2   7   7     2744.40     3007.60    148.10 o 
   3   7   7    15801.97    15473.82    435.51 o 
   4   7   7     9258.68     8910.94    263.74 o 
   5   7   7     8122.59     8339.09    311.92 o 
   6   7   7     6124.16     6296.72    224.83 o 
   7   7   7     3057.22     3381.78    177.10 o 
   8   7   7      105.32       57.21     79.21 o 
   9   7   7      269.08      113.87     91.41 o 
  10   7   7       22.54       29.28     90.74 o 
  11   7   7        2.91      -47.13    106.51 o 
  12   7   7       23.60       30.97    117.86 o 
  13   7   7      661.88      370.14    142.51 o 
  14   7   7       98.81      330.23    174.47 o 
  15   7   7      531.68      406.75    209.03 o 
  16   7   7       55.99      -89.14    213.45 o 
 -17   8   7      963.17      397.52    186.43 o 
 -16   8   7     3339.18     3370.92    362.11 o 
 -15   8   7      143.73       52.12    185.88 o 
 -14   8   7    10443.39    10365.22    651.79 o 
 -13   8   7     3207.54     3204.40    328.65 o 
 -12   8   7    13942.92    14909.75    784.82 o 
 -11   8   7     3921.60     4114.74    338.25 o 
 -10   8   7    14013.72    13142.68    572.45 o 
  -9   8   7     3341.21     3244.45    212.09 o 
  -8   8   7     4394.08     4456.47    260.22 o 
  -7   8   7     7903.59     8023.94    614.07 o 
  -6   8   7     2437.40     2667.86    262.60 o 
  -5   8   7     3475.17     3507.78    353.49 o 
  -4   8   7     1324.03     1230.84     99.42 o 
  -3   8   7     2975.46     3201.16    163.54 o 
  -2   8   7     4944.10     5122.90    168.41 o 
  -1   8   7    18030.82    18751.14    546.45 o 
   0   8   7     1415.48     1457.70    138.27 o 
   1   8   7    31902.43    33193.24    997.17 o 
   2   8   7     9627.36     9562.45    302.02 o 
   3   8   7     5339.82     5778.34    310.19 o 
   4   8   7    33775.32    34138.61    859.88 o 
   5   8   7     5599.70     5479.71    259.73 o 
   6   8   7    36775.45    34165.82    861.94 o 
   7   8   7     8526.55     8504.90    314.41 o 
   8   8   7    45781.66    44567.59   1193.93 o 
   9   8   7     5980.33     5909.62    305.63 o 
  10   8   7    38535.16    40087.83   1122.28 o 
  11   8   7     1297.65      880.17    159.14 o 
  12   8   7    11012.09    11428.30    661.99 o 
  13   8   7     1470.57     1348.65    189.82 o 
  14   8   7     4864.53     4409.29    311.92 o 
  15   8   7     1621.42     1316.89    299.36 o 
  16   8   7      864.69      842.53    320.12 o 
 -16   9   7       79.90      -63.36    248.17 o 
 -15   9   7       19.92       30.27    199.38 o 
 -14   9   7       98.61      -96.71    185.98 o 
 -13   9   7     1775.96     1611.01    255.55 o 
 -12   9   7       20.20       38.56    151.02 o 
 -11   9   7     7742.56     7296.97    562.90 o 
 -10   9   7       62.82       18.66    123.85 o 
  -9   9   7    15986.75    15131.13    501.48 o 
  -8   9   7      104.43       29.34     83.50 o 
  -7   9   7    10645.43    10960.50    405.61 o 
  -6   9   7     1865.20     1983.43    154.36 o 
  -5   9   7    11350.80    11809.04    335.01 o 
  -4   9   7     6819.71     7186.25    218.67 o 
  -3   9   7     8059.45     9008.12    304.85 o 
  -2   9   7      276.90      201.00     58.32 o 
  -1   9   7    73813.77    77040.38   1953.17 o 
   0   9   7        5.00       52.14     55.00 o 
   1   9   7    71308.61    68248.77   1930.70 o 
   2   9   7       93.06      103.61     61.91 o 
   3   9   7   105722.63   108440.83   2481.52 o 
   4   9   7      461.11      403.57     81.33 o 
   5   9   7    27746.26    27156.02    871.57 o 
   6   9   7      569.67      577.40    103.96 o 
   7   9   7    12518.94    12799.07    448.41 o 
   8   9   7      350.74      274.08     97.33 o 
   9   9   7      157.83       64.30     87.97 o 
  10   9   7      236.23      205.68    110.87 o 
  11   9   7     9346.70     9687.13    430.92 o 
  12   9   7       38.16      117.42    142.06 o 
  13   9   7     8446.66     9720.96   1124.37 o 
  14   9   7      159.27      111.95    161.70 o 
  15   9   7     5843.28     5427.01    401.54 o 
 -16  10   7     3819.97     4046.95    869.12 o 
 -15  10   7      945.53      895.13    342.70 o 
 -14  10   7     7220.68     7156.02    851.69 o 
 -13  10   7     6791.53     6450.92    517.69 o 
 -12  10   7    13949.46    14460.85    772.60 o 
 -11  10   7    13191.26    12487.46    729.02 o 
 -10  10   7    14338.23    14353.49    542.10 o 
  -9  10   7    17455.87    18049.74    571.05 o 
  -8  10   7     2574.80     2760.90    307.64 o 
  -7  10   7     9230.66     9918.11    376.64 o 
  -6  10   7     6491.55     6143.88    402.43 o 
  -5  10   7     4953.61     5032.81    206.82 o 
  -4  10   7     1812.09     1971.76    128.65 o 
  -3  10   7      168.19      200.55     60.12 o 
  -2  10   7     1499.98     1724.47    128.78 o 
  -1  10   7    10930.88    10238.32    357.16 o 
   0  10   7      437.12      262.63     83.31 o 
   1  10   7     3359.31     3236.42    217.52 o 
   2  10   7     6219.46     5765.47    269.64 o 
   3  10   7      619.18      542.24     85.06 o 
   4  10   7    38308.93    38990.52    982.05 o 
   5  10   7     4799.30     4620.45    250.06 o 
   6  10   7    33944.40    33630.43    887.29 o 
   7  10   7       65.90       49.99     73.58 o 
   8  10   7    29671.26    30623.63    819.01 o 
   9  10   7       48.83       39.30     92.63 o 
  10  10   7    27437.32    27593.36   1278.24 o 
  11  10   7      611.33      305.34    131.23 o 
  12  10   7    14866.04    16429.12    651.01 o 
  13  10   7       58.62       65.92    159.32 o 
  14  10   7     5769.75     5983.29    419.07 o 
  15  10   7      196.59      -42.82    165.07 o 
 -16  11   7     2788.40     1975.81    467.85 o 
 -15  11   7      877.02      385.23    282.97 o 
 -14  11   7     2354.25     2057.23    375.55 o 
 -13  11   7     1722.01     1957.39    405.39 o 
 -12  11   7      811.19     1240.91    297.75 o 
 -11  11   7    11389.45    12346.12    709.64 o 
 -10  11   7     1411.67     1241.13    237.63 o 
  -9  11   7     2091.08     1865.21    209.57 o 
  -8  11   7     1313.38     1169.56    296.63 o 
  -7  11   7     6909.33     6954.14    365.76 o 
  -6  11   7     7093.70     6841.78    349.62 o 
  -5  11   7     1931.78     1864.30    162.24 o 
  -4  11   7    16279.87    17914.06    500.31 o 
  -3  11   7      370.25      240.21     68.83 o 
  -2  11   7     6671.11     6407.81    289.21 o 
  -1  11   7     9310.21     9918.42    402.34 o 
   0  11   7     3030.51     3110.30    352.09 o 
   1  11   7    15463.01    14067.33    527.25 o 
   2  11   7       43.05       16.97     66.08 o 
   3  11   7    10691.74    10018.26    389.74 o 
   4  11   7     6169.13     6368.68    352.28 o 
   5  11   7    10608.09    12287.40    442.56 o 
   6  11   7     4063.44     3835.82    216.20 o 
   7  11   7     4215.42     4511.89    250.07 o 
   8  11   7      448.68      298.81     99.79 o 
   9  11   7       16.30      -78.64    100.24 o 
  10  11   7      164.49       75.08    114.17 o 
  11  11   7     1491.19     1077.77    210.81 o 
  12  11   7      232.56       31.03    142.82 o 
  13  11   7     1658.80     1472.19    245.07 o 
  14  11   7      342.51      245.38    199.49 o 
  15  11   7     1578.80     1587.57    247.09 o 
 -16  12   7       82.52      260.03    359.01 o 
 -15  12   7       38.63       36.10    249.92 o 
 -14  12   7      115.27       66.13    264.56 o 
 -13  12   7      512.34      720.15    278.70 o 
 -12  12   7      148.13       36.19    214.19 o 
 -11  12   7       24.87       63.15    196.56 o 
 -10  12   7    13783.52    13132.73    551.27 o 
  -9  12   7     2282.48     2024.36    275.61 o 
  -8  12   7    20463.68    21445.54    817.11 o 
  -7  12   7     7258.72     6993.40    377.78 o 
  -6  12   7    55091.52    59706.29   1705.48 o 
  -5  12   7    16183.83    16970.60    519.63 o 
  -4  12   7   102299.48   105054.64   2402.49 o 
  -3  12   7    12230.87    13193.47    399.48 o 
  -2  12   7   124282.41   123388.09   2805.16 o 
  -1  12   7     1101.05      754.62    172.12 o 
   0  12   7    96396.67   101738.66   3182.27 o 
   1  12   7     3891.09     3602.45    296.44 o 
   2  12   7    33449.98    35191.65   1120.63 o 
   3  12   7      270.69      195.32     81.56 o 
   4  12   7    10123.79    10736.94    596.53 o 
   5  12   7      419.81      247.74     86.12 o 
   6  12   7      453.38      276.15    101.86 o 
   7  12   7      149.93      155.43     95.31 o 
   8  12   7      268.28      201.46     99.28 o 
   9  12   7     1981.60     2321.93    258.86 o 
  10  12   7     3692.79     4902.09    348.37 o 
  11  12   7     1834.62     1617.28    373.44 o 
  12  12   7     3067.32     2882.80    306.97 o 
  13  12   7      164.16     -220.66    164.67 o 
  14  12   7        3.04      -83.29    229.72 o 
  15  12   7       36.03      -89.22    246.36 o 
 -15  13   7      446.26      323.85    519.17 o 
 -14  13   7     2963.01     2276.33    449.25 o 
 -13  13   7        5.53     -114.02    220.28 o 
 -12  13   7     2121.68     2300.94    412.28 o 
 -11  13   7     4286.11     4706.33    509.64 o 
 -10  13   7     2616.71     2302.53    243.70 o 
  -9  13   7     3760.66     3693.50    289.72 o 
  -8  13   7       64.00       11.99    118.46 o 
  -7  13   7    14591.98    14721.15    925.28 o 
  -6  13   7     1206.27     1054.30    176.51 o 
  -5  13   7     8539.00     8311.85    331.56 o 
  -4  13   7     3949.53     3659.50    196.53 o 
  -3  13   7      619.87      423.76     86.64 o 
  -2  13   7     7474.12     7111.72    273.38 o 
  -1  13   7      530.08      484.75    105.72 o 
   0  13   7    16894.41    18897.65    672.35 o 
   1  13   7     3097.75     3089.32    337.36 o 
   2  13   7    11082.63    12304.83    515.43 o 
   3  13   7     8343.00     8386.67    423.67 o 
   4  13   7     3460.07     3428.64    245.79 o 
   5  13   7     7738.51     7539.45    366.14 o 
   6  13   7      291.31      195.58    109.80 o 
   7  13   7       36.79      -26.03     86.17 o 
   8  13   7      275.66       38.98    103.48 o 
   9  13   7      156.52      209.27    139.24 o 
  10  13   7      178.41      133.06    142.91 o 
  11  13   7      150.97      165.82    138.45 o 
  12  13   7      395.56      346.85    183.76 o 
  13  13   7     1296.19      954.07    241.25 o 
  14  13   7        3.94       39.06    197.56 o 
 -15  14   7     2995.41     2874.25   1056.61 o 
 -14  14   7     1278.82     1211.83    594.63 o 
 -13  14   7     6541.10     8567.49   1458.84 o 
 -12  14   7       20.41      199.80    292.83 o 
 -11  14   7     8305.19     8600.17    516.64 o 
 -10  14   7      416.49      351.12    148.94 o 
  -9  14   7    11170.04    12159.98    530.83 o 
  -8  14   7       37.66       11.71    121.03 o 
  -7  14   7     4007.73     3938.36    299.04 o 
  -6  14   7      457.69      341.23    117.01 o 
  -5  14   7      147.47       87.76     94.21 o 
  -4  14   7       18.02       48.92     69.14 o 
  -3  14   7     1426.52     1555.54    157.24 o 
  -2  14   7     2094.88     1919.81    174.26 o 
  -1  14   7     6300.72     6162.16    314.70 o 
   0  14   7     7021.07     7538.20    436.67 o 
   1  14   7     4393.82     4166.97    435.56 o 
   2  14   7    21002.46    22112.95    717.30 o 
   3  14   7      641.01      500.21    116.66 o 
   4  14   7    51150.42    50714.75   1432.85 o 
   5  14   7    11054.36    10150.02    598.08 o 
   6  14   7    32059.39    32316.95   1001.64 o 
   7  14   7     9339.26     9662.16    452.07 o 
   8  14   7    17660.22    18445.72    676.73 o 
   9  14   7    12739.18    12509.73    677.87 o 
  10  14   7    10035.86    11308.42    577.87 o 
  11  14   7     2714.79     2640.15    426.70 o 
  12  14   7     9650.61    10099.33    877.19 o 
  13  14   7     1011.97      666.15    220.78 o 
  14  14   7     4634.74     5340.27    641.18 o 
 -15  15   7        2.48      -42.35    445.69 o 
 -14  15   7       52.41      -35.14    287.71 o 
 -13  15   7       58.15      -66.19    244.86 o 
 -12  15   7     1405.52     1814.33    328.38 o 
 -11  15   7      515.04      557.91    187.17 o 
 -10  15   7     3617.60     3531.48    304.81 o 
  -9  15   7     3671.03     3162.93    279.93 o 
  -8  15   7     6538.17     6966.05    778.07 o 
  -7  15   7     4219.90     3858.03    422.19 o 
  -6  15   7     8704.55     8894.23    406.16 o 
  -5  15   7     1250.00      933.70    160.55 o 
  -4  15   7       41.91       -3.93     79.79 o 
  -3  15   7      811.79      593.55    112.26 o 
  -2  15   7     7316.11     7131.71    346.89 o 
  -1  15   7    12266.38    11914.67    690.31 o 
   0  15   7    14008.05    14520.96    520.11 o 
   1  15   7    29160.80    30420.96   1017.60 o 
   2  15   7    34786.90    35307.85   1053.77 o 
   3  15   7    26127.46    26821.05    964.14 o 
   4  15   7    30904.71    30533.30    950.25 o 
   5  15   7    18639.55    19248.81    675.63 o 
   6  15   7     6863.33     7393.48    393.52 o 
   7  15   7     4646.62     4134.09    385.57 o 
   8  15   7     5991.34     5652.77    386.45 o 
   9  15   7     1290.58      741.36    267.33 o 
  10  15   7      109.44      125.37    152.25 o 
  11  15   7     1460.21     1255.18    472.12 o 
  12  15   7     3335.55     3065.20    425.55 o 
  13  15   7     2673.45     1635.73    382.18 o 
  14  15   7     3379.41     3655.69    561.69 o 
 -14  16   7     6429.75     7872.94    767.57 o 
 -13  16   7      508.40      489.96    295.07 o 
 -12  16   7    11173.43    11083.77    847.57 o 
 -11  16   7       20.32      231.97    167.42 o 
 -10  16   7    16096.19    17198.31    742.61 o 
  -9  16   7     1241.20     1291.07    265.68 o 
  -8  16   7    20295.99    22625.71   1460.23 o 
  -7  16   7      744.16      394.70    136.04 o 
  -6  16   7    16829.63    17131.18   1113.49 o 
  -5  16   7      607.80      535.35    151.30 o 
  -4  16   7     1503.73     1410.39    188.19 o 
  -3  16   7      107.15       37.48     89.32 o 
  -2  16   7     3319.88     3452.09    243.51 o 
  -1  16   7     4378.73     4099.15    268.44 o 
   0  16   7      795.02      561.32    120.80 o 
   1  16   7     8786.90     9153.34    556.72 o 
   2  16   7      187.00      117.69     95.41 o 
   3  16   7     9970.61     9989.44    638.52 o 
   4  16   7      416.56      117.58     93.03 o 
   5  16   7    13372.73    13062.11    577.02 o 
   6  16   7     7147.38     6416.97    375.09 o 
   7  16   7    17054.77    17196.74    660.54 o 
   8  16   7    13140.23    12907.59    566.31 o 
   9  16   7     7080.72     8377.46    814.16 o 
  10  16   7     6552.86     7584.84    626.67 o 
  11  16   7     6017.64     6843.32    608.41 o 
  12  16   7     1961.55     1840.31    355.22 o 
  13  16   7     3139.09     3126.93    537.43 o 
 -14  17   7       45.83     -109.33    432.89 o 
 -13  17   7     2791.67     3583.40    482.76 o 
 -12  17   7      999.24      814.27    285.07 o 
 -11  17   7     1116.65     1189.73    232.31 o 
 -10  17   7     4064.80     3679.22    589.29 o 
  -9  17   7       58.45      -76.90    141.53 o 
  -8  17   7     8640.05    10047.10    701.16 o 
  -7  17   7      755.54      610.99    186.54 o 
  -6  17   7     3666.52     3428.10    332.98 o 
  -5  17   7     6083.00     5932.86    428.34 o 
  -4  17   7     7975.71     7988.36    383.95 o 
  -3  17   7    10224.16    10774.26    495.85 o 
  -2  17   7     1247.39     1047.62    187.90 o 
  -1  17   7     2438.76     2337.93    211.31 o 
   0  17   7    10141.91    10417.05    448.71 o 
   1  17   7     2342.21     1838.88    225.60 o 
   2  17   7     7500.84     7155.63    440.52 o 
   3  17   7      100.59       58.22     97.64 o 
   4  17   7     3597.29     2737.90    283.34 o 
   5  17   7      421.60      366.65    131.41 o 
   6  17   7     9265.25     8024.07    427.28 o 
   7  17   7     1269.81      540.06    156.98 o 
   8  17   7        9.27      -40.47    153.56 o 
   9  17   7       17.31       55.68    137.63 o 
  10  17   7       58.70      -21.10    159.65 o 
  11  17   7       18.20       92.84    204.76 o 
  12  17   7      187.82      143.70    225.97 o 
  13  17   7       75.37      279.66    345.21 o 
 -13  18   7       18.99       63.93    256.35 o 
 -12  18   7      652.61      580.28    256.44 o 
 -11  18   7     1746.37     1695.93    251.77 o 
 -10  18   7      707.08      549.25    184.57 o 
  -9  18   7    10228.02    10373.37    514.92 o 
  -8  18   7     5142.42     5818.20    517.55 o 
  -7  18   7    21247.13    24015.33   1001.40 o 
  -6  18   7     9553.00     9570.07    592.19 o 
  -5  18   7    53621.54    55973.11   2569.74 o 
  -4  18   7     5737.87     6319.36    351.12 o 
  -3  18   7    91033.16    94155.47   2478.35 o 
  -2  18   7     5978.69     6230.96    350.78 o 
  -1  18   7    56930.45    57372.52   1602.57 o 
   0  18   7     7347.15     8158.57    496.35 o 
   1  18   7    31830.28    33361.98   1155.20 o 
   2  18   7     1114.64     1546.75    198.38 o 
   3  18   7     4435.91     4061.44    308.49 o 
   4  18   7     4234.04     3958.63    306.66 o 
   5  18   7      597.58      420.68    164.72 o 
   6  18   7     2228.64     1895.06    221.30 o 
   7  18   7     7817.14     8651.29    675.62 o 
   8  18   7       23.83     -171.37    145.48 o 
   9  18   7     5948.49     5772.11    441.32 o 
  10  18   7       75.19      218.74    187.22 o 
  11  18   7     1455.83     1402.13    364.12 o 
  12  18   7      281.88     -160.85    215.87 o 
 -13  19   7     1687.05     2773.47    500.08 o 
 -12  19   7     1442.00     1424.08    340.46 o 
 -11  19   7      208.55        5.81    183.39 o 
 -10  19   7     3398.21     2946.36    426.84 o 
  -9  19   7      195.86      145.66    159.72 o 
  -8  19   7     1615.95      913.16    341.16 o 
  -7  19   7     4373.07     4109.99    383.82 o 
  -6  19   7      714.55      944.31    207.55 o 
  -5  19   7    11943.59    12111.91    629.89 o 
  -4  19   7     4506.92     4499.35    445.00 o 
  -3  19   7    14598.50    14631.65    565.23 o 
  -2  19   7      372.98      250.52    116.59 o 
  -1  19   7     2533.77     2725.99    254.05 o 
   0  19   7     2697.58     2442.73    240.09 o 
   1  19   7      260.89      216.68    141.17 o 
   2  19   7    11519.16    11074.02    516.27 o 
   3  19   7      163.42      159.21    122.63 o 
   4  19   7     5792.01     5882.00    381.46 o 
   5  19   7      809.34      901.47    210.18 o 
   6  19   7     3390.90     3007.92    324.84 o 
   7  19   7      550.63      326.04    155.15 o 
   8  19   7      986.88      401.41    191.12 o 
   9  19   7       10.54       -7.08    166.23 o 
  10  19   7       40.72      -51.80    181.18 o 
  11  19   7       20.14      122.90    214.08 o 
  12  19   7        5.43      276.02    400.81 o 
 -12  20   7     2295.83     2691.45    471.87 o 
 -11  20   7     3780.48     3210.29    393.15 o 
 -10  20   7     3549.92     3919.40    417.04 o 
  -9  20   7     4093.39     3595.54    473.12 o 
  -8  20   7      711.68      291.71    174.46 o 
  -7  20   7      280.50      177.40    154.40 o 
  -6  20   7      156.26        9.61    136.05 o 
  -5  20   7      188.03       63.70    150.63 o 
  -4  20   7      336.86      305.35    148.85 o 
  -3  20   7     1498.93     1168.68    180.74 o 
  -2  20   7     3576.11     3497.29    281.21 o 
  -1  20   7      169.12      163.76    130.13 o 
   0  20   7     8984.17     9363.00    465.59 o 
   1  20   7     5815.04     6649.68    404.33 o 
   2  20   7     2835.88     3155.13    414.86 o 
   3  20   7     6726.18     7068.91    528.25 o 
   4  20   7     1772.81     1385.62    282.20 o 
   5  20   7    11589.86    12644.81    652.96 o 
   6  20   7      767.61      500.81    288.44 o 
   7  20   7    21236.79    21987.73    925.75 o 
   8  20   7      363.26      338.47    190.77 o 
   9  20   7    13998.11    14742.58    737.37 o 
  10  20   7      333.40      332.35    206.64 o 
  11  20   7     9350.86     9420.06   1297.18 o 
 -12  21   7     2392.73     2649.71    485.85 o 
 -11  21   7      626.70      271.57    216.58 o 
 -10  21   7     4228.61     4422.73    489.90 o 
  -9  21   7      922.79      941.58    263.80 o 
  -8  21   7     4153.70     4746.66    459.42 o 
  -7  21   7      339.42      156.31    156.87 o 
  -6  21   7     1823.20     1278.15    462.87 o 
  -5  21   7       46.71       54.33    143.44 o 
  -4  21   7       11.59       23.21    129.49 o 
  -3  21   7      140.04      103.54    120.59 o 
  -2  21   7     4020.33     3918.04    310.91 o 
  -1  21   7     2574.78     2179.98    241.36 o 
   0  21   7    20680.94    21327.99    771.11 o 
   1  21   7     3805.92     4005.42    294.02 o 
   2  21   7    28256.03    31058.31   1035.33 o 
   3  21   7      778.71      588.00    169.72 o 
   4  21   7    20593.10    22135.39    964.40 o 
   5  21   7     1766.53     1115.65    299.16 o 
   6  21   7     9397.34    10120.37    603.02 o 
   7  21   7      675.83      553.38    192.85 o 
   8  21   7     1026.11     1027.22    234.24 o 
   9  21   7        1.41      -35.54    172.39 o 
  10  21   7      336.00      310.27    201.66 o 
  11  21   7       79.49     -101.71    401.69 o 
 -11  22   7     7240.90     7805.10    698.78 o 
 -10  22   7     3255.15     3732.24    455.38 o 
  -9  22   7     7298.58     8312.92    626.78 o 
  -8  22   7     2644.62     1915.76    458.48 o 
  -7  22   7     3435.76     2958.63    360.53 o 
  -6  22   7      524.40       70.02    168.45 o 
  -5  22   7     1702.77     1490.55    276.94 o 
  -4  22   7      423.93      119.25    162.94 o 
  -3  22   7     1350.16      707.94    176.42 o 
  -2  22   7      196.07       41.23    137.41 o 
  -1  22   7     1065.59      757.09    182.49 o 
   0  22   7      380.89      205.64    155.67 o 
   1  22   7     2315.43     1719.03    215.27 o 
   2  22   7      447.45      344.20    158.70 o 
   3  22   7     2587.61     2133.24    274.79 o 
   4  22   7      659.32      349.11    180.99 o 
   5  22   7     6907.70     6563.37    497.53 o 
   6  22   7     1583.26     1283.24    314.51 o 
   7  22   7    13267.43    12896.98    828.02 o 
   8  22   7     1142.92     1146.32    296.73 o 
   9  22   7    12094.13    12226.18    833.23 o 
  10  22   7      131.25      200.88    429.19 o 
 -10  23   7     1882.06     1365.22    370.85 o 
  -9  23   7      597.79      492.86    252.32 o 
  -8  23   7      227.60      169.84    184.07 o 
  -7  23   7     6245.29     5810.97    617.28 o 
  -6  23   7        3.43      -86.75    160.99 o 
  -5  23   7     5956.11     5507.68    590.74 o 
  -4  23   7      822.15      781.87    231.80 o 
  -3  23   7     3764.61     3123.59    345.71 o 
  -2  23   7      658.63      639.11    185.57 o 
  -1  23   7      217.77      135.54    145.29 o 
   0  23   7     6391.02     6203.04    380.74 o 
   1  23   7      326.05      130.80    131.65 o 
   2  23   7     5303.20     5420.64    450.11 o 
   3  23   7     2047.13     1703.02    281.24 o 
   4  23   7     3305.32     3256.66    405.40 o 
   5  23   7     3051.37     2653.24    347.49 o 
   6  23   7     1133.72      971.46    242.46 o 
   7  23   7      952.72      958.63    230.47 o 
   8  23   7       74.66      -22.67    182.64 o 
   9  23   7        5.46      112.20    385.16 o 
  -9  24   7     1859.92     1353.71    503.98 o 
  -8  24   7     2652.17     2420.32    334.04 o 
  -7  24   7     7016.35     6897.00    552.78 o 
  -6  24   7    12172.65    11556.54    703.15 o 
  -5  24   7    22683.33    22441.50   1031.24 o 
  -4  24   7    11872.23    13951.70    923.76 o 
  -3  24   7    21652.25    24287.49    972.46 o 
  -2  24   7    12356.71    14588.86    693.61 o 
  -1  24   7    23167.85    26573.62    944.24 o 
   0  24   7     6829.56     6570.18    407.92 o 
   1  24   7    15071.64    17175.56    739.85 o 
   2  24   7     1152.89      470.90    194.35 o 
   3  24   7     4031.59     3752.21    472.24 o 
   4  24   7       32.08        0.09    164.40 o 
   5  24   7      343.28      374.15    208.21 o 
   6  24   7     2084.96     2044.62    395.62 o 
   7  24   7      170.41       48.50    189.54 o 
   8  24   7     3834.11     3393.68    569.04 o 
  -8  25   7     2141.81     1647.39    323.86 o 
  -7  25   7        4.57      148.67    186.44 o 
  -6  25   7     5126.91     5286.51    495.21 o 
  -5  25   7     1034.26      502.73    227.18 o 
  -4  25   7     2450.33     2269.82    327.29 o 
  -3  25   7     1550.33     1071.58    264.57 o 
  -2  25   7     1220.49      986.78    219.27 o 
  -1  25   7     1565.22     1376.85    309.51 o 
   0  25   7       35.57        5.61    171.67 o 
   1  25   7     2056.05     1264.81    254.45 o 
   2  25   7      539.28      412.55    204.53 o 
   3  25   7      968.77      556.68    216.67 o 
   4  25   7     1531.51     1179.06    285.91 o 
   5  25   7     1263.54      599.16    225.42 o 
   6  25   7     1170.48      744.64    249.60 o 
   7  25   7      137.08      136.79    353.34 o 
  -7  26   7      190.06      107.17    235.59 o 
  -6  26   7      146.50      159.40    234.01 o 
  -5  26   7      135.63      149.93    200.41 o 
  -4  26   7      856.86      977.16    268.38 o 
  -3  26   7      458.37      289.80    255.77 o 
  -2  26   7     1039.70      892.35    239.71 o 
  -1  26   7     3776.48     4336.30    514.43 o 
   0  26   7      214.21       60.58    182.90 o 
   1  26   7     5288.79     7044.19    556.71 o 
   2  26   7        1.12       15.17    179.44 o 
   3  26   7     7036.10     7346.39    774.92 o 
   4  26   7     1593.33     1423.48    447.93 o 
   5  26   7     6303.68     7728.66    836.15 o 
   6  26   7     5563.46     6133.96    768.87 o 
  -5  27   7      652.24      145.66    342.90 o 
  -4  27   7       15.23      197.48    689.96 o 
  -3  27   7      377.47      379.21    691.43 o 
  -2  27   7      251.10        4.97    229.50 o 
  -1  27   7     4399.71     4718.78    471.74 o 
   0  27   7      111.70      112.90    202.89 o 
   1  27   7    11156.87    13554.45    778.55 o 
   2  27   7      728.82      417.18    379.77 o 
   3  27   7    12784.73    13858.37   1081.36 o 
   4  27   7      519.43      591.92    367.54 o 
  -3  28   7      151.53      488.54    640.71 o 
  -2  28   7        3.60     -149.78    429.51 o 
  -1  28   7       44.43      179.72    339.23 o 
   0  28   7       39.33       83.79    329.43 o 
   1  28   7        2.03        7.77    348.36 o 
   2  28   7     1186.99      551.10    409.99 o 
 -16   0   8        3.19      271.41    332.97 o 
 -14   0   8      924.20      673.83    317.60 o 
 -12   0   8     2674.22     2294.58    394.86 o 
 -10   0   8    21683.17    22401.26   1255.57 o 
  -8   0   8    35031.07    39417.48   1183.16 o 
  -6   0   8   126085.25   128151.30   4125.64 o 
  -4   0   8   266435.56   234020.19  14184.27 o 
  -2   0   8   149981.55   141230.95   5955.23 o 
   0   0   8    60161.79    55382.20   4369.24 o 
   2   0   8    16118.51    16643.02    774.43 o 
   4   0   8     6555.08     7028.02    289.40 o 
   6   0   8    10348.15    10961.34    481.22 o 
   8   0   8     6810.80     6974.24    466.44 o 
  10   0   8    10038.07    10509.79    481.73 o 
  12   0   8      576.13      549.92    177.16 o 
  14   0   8      741.54      541.69    206.45 o 
  16   0   8     2553.69     2445.54    341.29 o 
 -17   1   8        1.70      -75.60    230.01 o 
 -16   1   8     8122.75     8131.62    575.65 o 
 -15   1   8       22.04       81.42    200.59 o 
 -14   1   8     5328.41     6127.44    598.96 o 
 -13   1   8      369.61      271.38    176.08 o 
 -12   1   8       50.46     -146.44    142.99 o 
 -11   1   8    16770.16    17342.36    752.14 o 
 -10   1   8       34.35       -0.93     71.12 o 
  -9   1   8     2468.59     2433.14    349.36 o 
  -8   1   8     1715.53     1704.72    152.64 o 
  -7   1   8    14834.53    15101.41    489.69 o 
  -6   1   8    25594.52    27084.62    771.96 o 
  -5   1   8     2661.45     3315.01    500.90 o 
  -4   1   8    55225.42    60127.88   1754.59 o 
  -3   1   8      196.71       42.03     67.05 o 
  -2   1   8    10392.09    10589.32    380.79 o 
  -1   1   8     3445.51     3789.85    206.64 o 
   0   1   8    34023.76    35652.32   1295.60 o 
   1   1   8     8550.06     8296.16    244.68 o 
   2   1   8     2342.81     2478.06    119.47 o 
   3   1   8    16633.36    17079.70    392.54 o 
   4   1   8     2586.34     2977.77    124.69 o 
   5   1   8    29525.25    29125.47    692.91 o 
   6   1   8     2793.26     3042.72    158.26 o 
   7   1   8     4068.36     3713.69    252.87 o 
   8   1   8     3216.94     3162.69    171.77 o 
   9   1   8     3636.27     3439.57    212.20 o 
  10   1   8      938.76      430.14    132.30 o 
  11   1   8     4544.56     4750.66    235.96 o 
  12   1   8      170.17       32.73     87.24 o 
  13   1   8     3799.04     4218.54    274.02 o 
  14   1   8        5.34       81.94    127.43 o 
  15   1   8      689.73      606.13    160.42 o 
  16   1   8        5.64      137.87    166.07 o 
 -17   2   8      576.14      212.18    254.81 o 
 -16   2   8     2909.51     2903.93    367.13 o 
 -15   2   8     2020.61     1629.93    318.24 o 
 -14   2   8     3112.02     2979.28    341.04 o 
 -13   2   8     7717.29     6608.02    623.18 o 
 -12   2   8      132.18      129.11    110.20 o 
 -11   2   8    23898.71    26380.11    730.48 o 
 -10   2   8     2868.18     3315.44    435.11 o 
  -9   2   8    10344.71    11103.77    421.61 o 
  -8   2   8     1022.43      920.35    225.05 o 
  -7   2   8    14453.07    15856.73    619.68 o 
  -6   2   8      629.14      718.01    115.82 o 
  -5   2   8     1297.13     1080.43    142.36 o 
  -4   2   8      113.35      149.31     57.30 o 
  -3   2   8     6878.40     7478.03    260.25 o 
  -2   2   8     4666.28     4377.07    169.22 o 
  -1   2   8     3298.08     3364.74    136.87 o 
   0   2   8     9698.98     9624.91    402.99 o 
   1   2   8     8435.41     8278.17    249.85 o 
   2   2   8    41522.69    41157.32    938.41 o 
   3   2   8     3985.89     4138.83    177.82 o 
   4   2   8   154461.84   150354.56   2933.58 o 
   5   2   8     2355.05     2133.89    121.42 o 
   6   2   8    70818.48    67301.69   1404.57 o 
   7   2   8     3076.95     2760.48    148.26 o 
   8   2   8    46247.36    44655.75   1123.25 o 
   9   2   8    11722.05    10697.35    383.51 o 
  10   2   8    24701.36    24103.87    614.89 o 
  11   2   8     1279.64     1062.85    181.90 o 
  12   2   8    15959.67    17286.83    694.76 o 
  13   2   8      566.54      423.48    118.57 o 
  14   2   8     5236.06     5580.74    542.58 o 
  15   2   8        6.23       84.52    154.82 o 
  16   2   8     1523.94     1331.64    249.42 o 
 -17   3   8      215.34      412.61    286.25 o 
 -16   3   8        8.73     -135.15    240.12 o 
 -15   3   8        0.39     -166.42    198.30 o 
 -14   3   8       21.79       44.93    193.59 o 
 -13   3   8      298.03       72.20     94.71 o 
 -12   3   8     1290.08     1153.32    168.32 o 
 -11   3   8     4835.95     5005.05    333.11 o 
 -10   3   8     7423.42     7785.95    354.99 o 
  -9   3   8    15801.65    16600.11    562.99 o 
  -8   3   8     1354.72     1165.40    154.02 o 
  -7   3   8     5643.65     5930.26    273.72 o 
  -6   3   8     1620.69     1535.42    148.76 o 
  -5   3   8    10780.01    10662.69    366.37 o 
  -4   3   8     5247.04     6068.78    238.76 o 
  -3   3   8     1830.52     2323.08    135.70 o 
  -2   3   8    61501.44    60573.96   1562.02 o 
  -1   3   8    92255.42    92590.94   2170.30 o 
   0   3   8     7629.76     7186.68    250.42 o 
   1   3   8    50455.11    48776.80   1184.95 o 
   2   3   8    14437.01    13509.67    351.92 o 
   3   3   8   104761.50   105842.13   2507.72 o 
   4   3   8    23483.60    24724.28    605.45 o 
   5   3   8    68029.41    68213.71   1318.35 o 
   6   3   8     8335.36     8562.29    238.96 o 
   7   3   8     4655.72     4480.33    178.96 o 
   8   3   8     2173.78     2063.87    137.34 o 
   9   3   8     1277.64     1050.86    154.17 o 
  10   3   8       16.47       90.63     72.85 o 
  11   3   8     4789.58     5236.61    244.33 o 
  12   3   8     4072.88     4198.10    332.00 o 
  13   3   8    10382.41    11905.34    632.47 o 
  14   3   8     2797.04     2975.27    273.72 o 
  15   3   8     7897.28     9090.74    559.24 o 
  16   3   8     1116.84      996.94    278.96 o 
 -17   4   8      511.41      871.61    321.47 o 
 -16   4   8     3216.44     3099.96    415.78 o 
 -15   4   8      402.71      173.12    226.02 o 
 -14   4   8    11897.79    13055.51    467.59 o 
 -13   4   8      353.92      341.36    150.34 o 
 -12   4   8    19625.19    21655.29    735.40 o 
 -11   4   8     1223.98     1305.70    319.16 o 
 -10   4   8    25021.38    26191.49   1020.83 o 
  -9   4   8     4550.65     5012.19    319.79 o 
  -8   4   8    12901.00    12787.67    530.36 o 
  -7   4   8     1269.25      833.33    200.18 o 
  -6   4   8     8535.38     8195.30    348.28 o 
  -5   4   8      357.45      325.50     99.23 o 
  -4   4   8     3002.65     3024.18    165.19 o 
  -3   4   8    11254.64    11674.18    374.96 o 
  -2   4   8     1006.78     1028.13    116.43 o 
  -1   4   8    13194.89    12936.19    362.04 o 
   0   4   8      829.41      769.18     82.77 o 
   1   4   8    25739.93    25242.20    725.07 o 
   2   4   8     9948.45    10026.68    303.76 o 
   3   4   8    12217.05    11220.48    367.43 o 
   4   4   8    22008.01    22359.05    567.07 o 
   5   4   8    62678.91    60819.31   1377.89 o 
   6   4   8    29878.25    28780.95    653.64 o 
   7   4   8    25411.69    24114.64    603.29 o 
   8   4   8    40004.39    37846.00    801.24 o 
   9   4   8    14256.09    13907.49    386.02 o 
  10   4   8    28711.13    28497.66    697.32 o 
  11   4   8     7991.57     7951.17    318.98 o 
  12   4   8     7811.20     8556.98    498.50 o 
  13   4   8     4365.20     4337.68    283.40 o 
  14   4   8     2720.10     2443.48    412.51 o 
  15   4   8     1798.74     1662.86    488.29 o 
  16   4   8     1019.49      943.82    275.72 o 
 -17   5   8     1823.39     2643.00    494.44 o 
 -16   5   8      109.57       73.48    233.76 o 
 -15   5   8     2729.80     2739.20    220.83 o 
 -14   5   8      168.20       27.27    157.66 o 
 -13   5   8     4183.36     4519.48    310.16 o 
 -12   5   8      609.60      261.38    171.74 o 
 -11   5   8     4038.91     4007.41    453.06 o 
 -10   5   8     4472.87     4986.90    460.43 o 
  -9   5   8      704.49      371.90    122.72 o 
  -8   5   8    12858.80    12024.39    446.65 o 
  -7   5   8     2504.63     3070.56    201.49 o 
  -6   5   8    17487.36    17327.07    552.13 o 
  -5   5   8    11827.50    11891.14    404.55 o 
  -4   5   8    26203.86    26124.69    752.27 o 
  -3   5   8     7819.58     7640.46    275.08 o 
  -2   5   8      648.24      657.48     74.81 o 
  -1   5   8    12130.70    12014.87    343.27 o 
   0   5   8     1564.71     1259.01    167.12 o 
   1   5   8    14589.87    15067.75    420.33 o 
   2   5   8    39652.18    40835.93    950.60 o 
   3   5   8     3577.08     3026.27    144.53 o 
   4   5   8    24755.64    27239.79    722.38 o 
   5   5   8     7516.34     8071.83    248.27 o 
   6   5   8     5293.47     5117.83    211.70 o 
   7   5   8     1687.24     1411.57    133.10 o 
   8   5   8       20.04      -34.14     66.67 o 
   9   5   8        1.35       13.04     72.62 o 
  10   5   8      667.89      586.63    106.55 o 
  11   5   8      262.04      201.29    104.58 o 
  12   5   8      952.21      363.69    136.50 o 
  13   5   8      647.28      963.43    277.00 o 
  14   5   8      216.31      112.38    154.21 o 
  15   5   8      607.37      434.73    235.12 o 
  16   5   8      550.46      546.71    253.94 o 
 -17   6   8       40.20      -51.47    526.46 o 
 -16   6   8      140.43      -46.39    136.81 o 
 -15   6   8      126.10      168.93    140.50 o 
 -14   6   8      559.40      283.80    156.18 o 
 -13   6   8       99.40       -7.49    155.38 o 
 -12   6   8     3492.26     3417.82    393.66 o 
 -11   6   8     4760.38     4431.65    401.86 o 
 -10   6   8     5714.55     5192.31    353.99 o 
  -9   6   8    12783.49    13033.63    554.23 o 
  -8   6   8    24094.60    22611.75    763.61 o 
  -7   6   8    21966.65    21869.17    683.87 o 
  -6   6   8    46678.88    45927.69   1271.48 o 
  -5   6   8   115021.65   112575.21   2922.49 o 
  -4   6   8    68303.18    68088.84   1805.63 o 
  -3   6   8   265660.44   258800.56   5563.87 o 
  -2   6   8    77190.79    78557.43   1745.57 o 
  -1   6   8   131485.88   129955.42   2666.31 o 
   0   6   8    29753.68    28546.21    641.26 o 
   1   6   8    53146.30    53092.34   1211.37 o 
   2   6   8     1241.99     1022.18     78.42 o 
   3   6   8     8637.03     8106.44    241.03 o 
   4   6   8     8650.22     9342.13    290.54 o 
   5   6   8      919.27      906.39     85.59 o 
   6   6   8      752.18      641.18    143.44 o 
   7   6   8     3223.51     3014.11    233.81 o 
   8   6   8     2878.88     3020.00    207.88 o 
   9   6   8    11276.14    11742.22    391.03 o 
  10   6   8     1022.20      709.08    131.51 o 
  11   6   8     2456.59     2459.43    247.24 o 
  12   6   8      276.50      198.21    117.59 o 
  13   6   8        6.03       21.21    138.64 o 
  14   6   8      740.90      598.15    198.32 o 
  15   6   8      832.75      726.49    247.99 o 
  16   6   8     2101.28     1678.29    377.73 o 
 -17   7   8     2061.78     1694.24    428.28 o 
 -16   7   8     2011.98     1987.37    222.70 o 
 -15   7   8     1327.07      846.52    228.22 o 
 -14   7   8     3049.75     3188.71    521.82 o 
 -13   7   8       20.01     -213.70    157.96 o 
 -12   7   8     5116.85     5052.63    379.39 o 
 -11   7   8       90.43      111.86    127.12 o 
 -10   7   8     2486.68     2085.03    388.29 o 
  -9   7   8     4880.70     4752.47    319.23 o 
  -8   7   8      955.49      957.08    133.44 o 
  -7   7   8    24195.73    22817.21    830.89 o 
  -6   7   8     8202.87     8330.20    386.25 o 
  -5   7   8    38476.89    39460.62   1104.66 o 
  -4   7   8     8480.51     8512.92    280.67 o 
  -3   7   8    16352.72    15964.22    416.20 o 
  -2   7   8    43469.13    46802.93   1010.92 o 
  -1   7   8     7896.76     8776.72    242.45 o 
   0   7   8    21093.63    21213.99    495.52 o 
   1   7   8        4.24       20.38     43.00 o 
   2   7   8    31132.28    30133.05    691.01 o 
   3   7   8     7663.51     7163.02    236.88 o 
   4   7   8    10327.69    10561.20    304.15 o 
   5   7   8     6197.24     5350.42    231.23 o 
   6   7   8     3707.77     4204.06    182.88 o 
   7   7   8      827.10      539.06    112.26 o 
   8   7   8      167.97      126.18     72.03 o 
   9   7   8      499.82      288.48    116.74 o 
  10   7   8     1672.96     1111.87    188.29 o 
  11   7   8       86.16      102.01    107.92 o 
  12   7   8      994.91      991.67    205.68 o 
  13   7   8       85.46       42.19    139.50 o 
  14   7   8      621.86      562.88    200.91 o 
  15   7   8       77.87      -37.11    206.35 o 
  16   7   8      626.12      665.16    357.13 o 
 -17   8   8     2398.55     2050.84    257.75 o 
 -16   8   8      109.50       -3.53    195.49 o 
 -15   8   8     6690.83     5986.53    445.98 o 
 -14   8   8       21.91       51.93    181.01 o 
 -13   8   8    16377.39    17112.82    753.58 o 
 -12   8   8     4092.24     3321.41    326.34 o 
 -11   8   8    14380.49    13440.88   1272.52 o 
 -10   8   8     6899.47     6589.04    391.72 o 
  -9   8   8     7178.03     6977.90    413.03 o 
  -8   8   8     2911.80     2826.15    268.04 o 
  -7   8   8     3397.74     3511.85    216.73 o 
  -6   8   8     7696.03     8299.20    405.60 o 
  -5   8   8       92.27       91.40     64.76 o 
  -4   8   8     1987.99     2468.90    125.85 o 
  -3   8   8    10818.35    11890.67    311.94 o 
  -2   8   8    24522.59    25950.03    629.13 o 
  -1   8   8     6456.50     6642.41    366.75 o 
   0   8   8    13790.27    13642.23    346.89 o 
   1   8   8    10911.24    11711.50    331.79 o 
   2   8   8    16817.75    17162.68    474.63 o 
   3   8   8     7326.32     6419.47    242.29 o 
   4   8   8    25121.42    25377.98    669.09 o 
   5   8   8    23929.34    23595.69    642.46 o 
   6   8   8     7937.44     7498.36    271.78 o 
   7   8   8    37900.28    37018.38   1004.71 o 
   8   8   8     6397.10     6571.59    310.19 o 
   9   8   8    40346.81    40365.80   1113.63 o 
  10   8   8     4802.72     4546.63    285.25 o 
  11   8   8    22929.39    23324.54    754.91 o 
  12   8   8      817.75      858.48    156.96 o 
  13   8   8     7296.85     7056.48    393.94 o 
  14   8   8      726.42      680.64    251.42 o 
  15   8   8     1845.55     1475.00    264.78 o 
 -16   9   8       77.97      -93.01    209.22 o 
 -15   9   8      100.66      174.40    208.26 o 
 -14   9   8     1280.27     1084.31    240.17 o 
 -13   9   8        0.07       21.13    178.39 o 
 -12   9   8     3289.21     2994.30    312.25 o 
 -11   9   8      172.17      193.88    152.66 o 
 -10   9   8     7907.54     7699.89    424.44 o 
  -9   9   8      664.06      443.34    113.39 o 
  -8   9   8     4885.57     5550.57    289.57 o 
  -7   9   8       39.02       27.71     85.84 o 
  -6   9   8     1557.71     1786.49    152.19 o 
  -5   9   8     6911.64     7067.30    234.61 o 
  -4   9   8     5604.45     5921.96    226.86 o 
  -3   9   8      180.05      145.04     49.09 o 
  -2   9   8    22305.62    22792.98    536.49 o 
  -1   9   8        3.63       52.10     48.18 o 
   0   9   8    81822.26    83973.06   1927.27 o 
   1   9   8     1895.62     1883.27    135.12 o 
   2   9   8    81771.09    81298.13   1886.42 o 
   3   9   8      100.20      101.47     60.83 o 
   4   9   8    47663.91    47383.79   1162.06 o 
   5   9   8      155.74       77.11     67.17 o 
   6   9   8    11349.23    10930.82    386.57 o 
   7   9   8     1188.29      953.87    179.90 o 
   8   9   8      160.34      142.83    102.84 o 
   9   9   8       30.83      -13.09     93.33 o 
  10   9   8     4562.00     4345.08    281.71 o 
  11   9   8       37.29      190.93    127.66 o 
  12   9   8    10728.49    11631.46    723.78 o 
  13   9   8       28.81       20.79    145.61 o 
  14   9   8     7487.83     7211.88    417.24 o 
  15   9   8       31.43      176.20    197.92 o 
 -16  10   8      322.70      632.44    318.92 o 
 -15  10   8     5495.87     4765.70    758.10 o 
 -14  10   8     4424.63     4138.49    378.19 o 
 -13  10   8     6998.71     7223.00    686.45 o 
 -12  10   8    12741.07    13971.72    646.92 o 
 -11  10   8     8160.06     7791.42    447.79 o 
 -10  10   8    20058.68    20469.04    776.55 o 
  -9  10   8     4573.67     4448.39    252.96 o 
  -8  10   8    11749.28    11879.27    448.32 o 
  -7  10   8     4931.52     4944.61    256.93 o 
  -6  10   8     4507.97     4574.52    235.42 o 
  -5  10   8     3034.01     3051.55    163.33 o 
  -4  10   8        8.37        6.48     44.80 o 
  -3  10   8      270.28      142.72     58.44 o 
  -2  10   8     4757.59     4893.12    219.07 o 
  -1  10   8     4338.80     4102.24    182.02 o 
   0  10   8     5091.55     5281.35    223.31 o 
   1  10   8     5614.26     5369.44    240.36 o 
   2  10   8     9952.18    10082.08    331.61 o 
   3  10   8    18949.17    19407.44    548.97 o 
   4  10   8     6818.41     6941.36    323.83 o 
   5  10   8    34767.69    35081.19    910.46 o 
   6  10   8      895.36      606.62    164.45 o 
   7  10   8    40723.05    41551.96   1362.21 o 
   8  10   8       62.47       55.86     86.13 o 
   9  10   8    25455.02    27515.67    826.14 o 
  10  10   8      261.63      133.57    114.04 o 
  11  10   8    19003.94    19005.27    703.59 o 
  12  10   8        2.51     -151.63    150.10 o 
  13  10   8     7738.12     8451.79    508.76 o 
  14  10   8        1.94     -109.13    153.65 o 
  15  10   8     2120.96     1807.44    249.65 o 
 -16  11   8      557.12      839.18    400.87 o 
 -15  11   8     2709.33     2844.45    435.89 o 
 -14  11   8      929.39      563.01    271.26 o 
 -13  11   8      433.21       10.43    243.42 o 
 -12  11   8     8358.75     8450.15   1235.00 o 
 -11  11   8      297.88       67.99    146.96 o 
 -10  11   8     4559.30     5105.11    304.52 o 
  -9  11   8     3733.67     4079.11    258.10 o 
  -8  11   8     6247.03     6525.79    341.53 o 
  -7  11   8    11387.85    11484.93    420.66 o 
  -6  11   8     3284.60     3104.53    259.09 o 
  -5  11   8     9368.83     9878.09    396.58 o 
  -4  11   8        4.16       47.00     59.16 o 
  -3  11   8     9503.82    10099.01    350.15 o 
  -2  11   8     5283.54     4961.89    246.10 o 
  -1  11   8      556.79      387.88     76.68 o 
   0  11   8    13966.75    13794.50    408.87 o 
   1  11   8      522.09      452.99    109.07 o 
   2  11   8    17291.63    16970.06    494.35 o 
   3  11   8      753.70      442.58     98.59 o 
   4  11   8    11707.98    11803.35    422.00 o 
   5  11   8     3042.74     3068.57    193.28 o 
   6  11   8     4560.04     4732.72    274.04 o 
   7  11   8     3475.72     3123.30    217.37 o 
   8  11   8       13.01       11.44     88.39 o 
   9  11   8     2664.02     2422.01    202.24 o 
  10  11   8      337.98      100.06    136.40 o 
  11  11   8      129.69       -6.18    136.65 o 
  12  11   8     2228.37     2301.64    281.36 o 
  13  11   8      527.24      263.61    181.48 o 
  14  11   8     1557.08     1171.31    262.01 o 
  15  11   8       85.87      -40.27    172.80 o 
 -16  12   8       29.98      248.21    363.45 o 
 -15  12   8       93.24       41.91    281.85 o 
 -14  12   8       12.43     -312.86    298.75 o 
 -13  12   8      158.95      -77.90    252.85 o 
 -12  12   8       65.80      182.84    217.46 o 
 -11  12   8     3037.55     3558.32    402.02 o 
 -10  12   8     1155.54      911.24    176.86 o 
  -9  12   8    11437.69    12468.70    572.41 o 
  -8  12   8     3499.20     3097.29    304.38 o 
  -7  12   8    36756.60    38391.74   1740.10 o 
  -6  12   8     9664.51     9042.84    446.11 o 
  -5  12   8    86524.61    87155.91   2393.33 o 
  -4  12   8    11002.04    11709.86    370.37 o 
  -3  12   8    97071.98    94171.61   2164.21 o 
  -2  12   8     4748.22     5541.37    250.94 o 
  -1  12   8    81826.97    82787.20   1923.12 o 
   0  12   8     1132.83     1372.76    397.61 o 
   1  12   8    38677.60    41546.40   1116.38 o 
   2  12   8      286.29      162.77     72.87 o 
   3  12   8    14759.85    15595.05    477.06 o 
   4  12   8      437.54      289.00     84.74 o 
   5  12   8       64.18      -10.81     71.21 o 
   6  12   8     1945.40     2219.33    215.58 o 
   7  12   8     5418.85     5155.16    275.40 o 
   8  12   8     1443.28     1392.89    223.39 o 
   9  12   8     3456.60     4008.97    314.45 o 
  10  12   8     3829.01     3880.71    334.29 o 
  11  12   8     1233.84     1314.88    268.79 o 
  12  12   8       84.42       66.57    164.22 o 
  13  12   8       52.89     -231.90    166.85 o 
  14  12   8        0.36      126.46    197.94 o 
 -15  13   8     2190.69     1771.81    397.54 o 
 -14  13   8       18.00      -27.10    285.36 o 
 -13  13   8     2199.77     2082.31    388.56 o 
 -12  13   8     1186.16      640.09    254.58 o 
 -11  13   8     1349.73     1154.91    269.10 o 
 -10  13   8     5347.33     5631.81    399.97 o 
  -9  13   8       92.41      -31.44    130.66 o 
  -8  13   8    11040.32    11498.42    539.76 o 
  -7  13   8     2312.08     2167.43    274.45 o 
  -6  13   8    18292.81    19251.08    663.41 o 
  -5  13   8    11188.87    11328.81    449.82 o 
  -4  13   8     3275.76     3587.15    195.87 o 
  -3  13   8    13617.65    14087.39    428.82 o 
  -2  13   8       77.60       40.98     65.74 o 
  -1  13   8     3488.27     3530.94    205.96 o 
   0  13   8     7369.41     6597.07    566.44 o 
   1  13   8     6939.28     7977.03    459.24 o 
   2  13   8     3836.04     3542.22    236.86 o 
   3  13   8     3520.68     3888.66    255.24 o 
   4  13   8     5834.89     5002.41    335.49 o 
   5  13   8     1426.98     1401.40    313.13 o 
   6  13   8     4995.54     3898.21    367.66 o 
   7  13   8      116.37       22.70    102.17 o 
   8  13   8     1115.18      991.64    160.60 o 
   9  13   8      434.92       85.73    131.81 o 
  10  13   8       96.56     -111.37    134.44 o 
  11  13   8     1120.02      897.90    193.36 o 
  12  13   8     1644.84     1614.26    260.58 o 
  13  13   8       89.76       30.00    187.37 o 
  14  13   8     1221.63     1049.43    274.87 o 
 -15  14   8      517.83      -61.03    328.95 o 
 -14  14   8     5595.44     4328.15    780.32 o 
 -13  14   8      237.56       48.28    242.95 o 
 -12  14   8     9164.24     8664.20    829.05 o 
 -11  14   8        9.11      117.17    206.46 o 
 -10  14   8    10011.02    10283.72    650.94 o 
  -9  14   8      660.71      491.03    172.75 o 
  -8  14   8     3990.34     4487.87    336.39 o 
  -7  14   8     1324.22     1251.86    194.37 o 
  -6  14   8     3494.90     3866.56    262.83 o 
  -5  14   8     1046.69      715.48    128.66 o 
  -4  14   8      649.30      599.62    101.90 o 
  -3  14   8      396.36      245.09     82.16 o 
  -2  14   8     6953.47     7054.52    313.40 o 
  -1  14   8     4596.77     4737.16    435.12 o 
   0  14   8     9721.72    10442.36    457.89 o 
   1  14   8    13566.48    13728.07    642.24 o 
   2  14   8      566.25      281.84     96.15 o 
   3  14   8    34658.86    33954.90   1119.89 o 
   4  14   8     2913.15     2679.90    257.50 o 
   5  14   8    35863.57    34713.53   1164.80 o 
   6  14   8    13755.77    12857.69    620.49 o 
   7  14   8    26387.16    26974.46    882.32 o 
   8  14   8    15501.87    15499.16    680.56 o 
   9  14   8    17662.31    17622.54    745.39 o 
  10  14   8     2925.33     2633.92    326.09 o 
  11  14   8     4783.65     5519.44    616.93 o 
  12  14   8     1662.89     1030.33    372.12 o 
  13  14   8     5446.88     5984.16    451.81 o 
  14  14   8      226.26      409.84    293.65 o 
 -15  15   8       28.98      130.01    443.72 o 
 -14  15   8       22.89     -126.96    321.16 o 
 -13  15   8      315.54      411.33    287.11 o 
 -12  15   8      344.75      495.94    268.77 o 
 -11  15   8     2328.46     2302.92    418.95 o 
 -10  15   8     1798.40     1425.93    221.41 o 
  -9  15   8     5375.65     5976.82    404.35 o 
  -8  15   8     2429.15     2735.14    272.89 o 
  -7  15   8     7334.61     8154.25    443.34 o 
  -6  15   8      369.66      185.33    110.44 o 
  -5  15   8      826.44      729.40    139.32 o 
  -4  15   8       72.71       99.59     84.52 o 
  -3  15   8     7308.51     6770.75    325.12 o 
  -2  15   8     9100.41     9270.93    388.05 o 
  -1  15   8    13413.96    13517.79    494.80 o 
   0  15   8    20514.15    19092.83    970.09 o 
   1  15   8    24515.86    26002.65   1220.77 o 
   2  15   8    31326.67    31672.21   1406.77 o 
   3  15   8    34476.75    34896.86   1290.14 o 
   4  15   8     8503.34     9483.85    491.40 o 
   5  15   8    13630.72    14349.58    562.73 o 
   6  15   8     2929.24     2812.47    245.48 o 
   7  15   8    12016.22    12974.29    618.60 o 
   8  15   8      348.98      135.25    140.74 o 
   9  15   8       83.71       90.44    144.08 o 
  10  15   8      736.83      271.69    173.18 o 
  11  15   8     1413.03     1191.88    293.57 o 
  12  15   8     2229.26     2419.68    716.55 o 
  13  15   8     3873.42     4991.47    436.62 o 
 -14  16   8      147.22     -109.68    346.65 o 
 -13  16   8     8919.15     8993.42    877.81 o 
 -12  16   8        2.19       52.17    234.78 o 
 -11  16   8    13777.99    14836.21    720.20 o 
 -10  16   8      305.37      265.20    166.38 o 
  -9  16   8    17076.99    18642.31    785.91 o 
  -8  16   8      412.20      226.97    160.69 o 
  -7  16   8    15716.52    17684.35   1146.92 o 
  -6  16   8      420.33      326.59    119.41 o 
  -5  16   8     7640.89     7390.12    451.28 o 
  -4  16   8      608.15      570.40    118.78 o 
  -3  16   8      699.72      624.66    126.46 o 
  -2  16   8     1528.47     1320.98    242.21 o 
  -1  16   8      193.42      209.95     99.10 o 
   0  16   8    13341.84    13486.32    514.19 o 
   1  16   8      921.58      377.92    129.00 o 
   2  16   8     8316.63     7765.81    390.10 o 
   3  16   8      182.46      135.38    101.65 o 
   4  16   8    22031.88    22099.26    805.68 o 
   5  16   8     6053.03     5731.24    389.96 o 
   6  16   8    18818.48    18360.40    757.20 o 
   7  16   8     8813.38     8805.03    524.13 o 
   8  16   8    16439.02    16352.53    721.69 o 
   9  16   8     7069.98     6498.70    455.63 o 
  10  16   8     6682.88     6799.75    533.40 o 
  11  16   8     2147.76     1742.29    361.68 o 
  12  16   8     4510.53     4809.77    549.85 o 
  13  16   8      800.44      234.42    351.83 o 
 -14  17   8     3339.45     3647.76    746.59 o 
 -13  17   8      150.10     -155.73    254.82 o 
 -12  17   8     1446.17     1673.07    374.03 o 
 -11  17   8     1735.63     1560.45    461.28 o 
 -10  17   8      380.33      127.38    179.52 o 
  -9  17   8     3816.12     4130.00   1018.69 o 
  -8  17   8      406.73      289.83    169.02 o 
  -7  17   8    12499.49    13117.27    751.93 o 
  -6  17   8     6328.22     6034.51    423.72 o 
  -5  17   8     3506.93     3595.14    404.60 o 
  -4  17   8    17565.57    17281.16    657.35 o 
  -3  17   8      300.62      236.98    106.13 o 
  -2  17   8     3790.43     3917.75    290.70 o 
  -1  17   8     2249.21     1521.48    314.25 o 
   0  17   8     2424.59     2610.51    226.82 o 
   1  17   8     3912.91     3069.77    303.94 o 
   2  17   8     1125.69     1031.53    169.16 o 
   3  17   8     6192.02     6570.29    408.22 o 
   4  17   8        2.73       43.52    105.03 o 
   5  17   8    13061.60    13004.99    806.99 o 
   6  17   8       34.99      -89.12    133.53 o 
   7  17   8      831.68      692.57    175.05 o 
   8  17   8      173.80       28.29    136.98 o 
   9  17   8      273.61       92.77    159.53 o 
  10  17   8       10.26     -130.01    159.44 o 
  11  17   8      620.53      214.93    217.08 o 
  12  17   8        3.86      -86.12    208.79 o 
  13  17   8     1091.47     1833.98    731.82 o 
 -13  18   8      459.66      538.96    342.29 o 
 -12  18   8     1422.37      708.60    316.33 o 
 -11  18   8      283.50      199.45    206.69 o 
 -10  18   8     5479.57     5215.63    636.70 o 
  -9  18   8     2691.09     2932.12    310.00 o 
  -8  18   8    16686.88    18390.50    787.35 o 
  -7  18   8     6759.94     7245.43    541.29 o 
  -6  18   8    37196.67    40290.47   1482.20 o 
  -5  18   8     7499.38     8574.00    515.84 o 
  -4  18   8    60145.38    62494.55   1894.08 o 
  -3  18   8     4417.42     4271.15    353.05 o 
  -2  18   8    59959.59    62620.67   1724.30 o 
  -1  18   8     5507.53     5192.95    319.41 o 
   0  18   8    31241.84    33629.18   1035.20 o 
   1  18   8     4045.00     3180.10    269.49 o 
   2  18   8     5735.07     5235.88    401.63 o 
   3  18   8     3103.92     3278.90    278.72 o 
   4  18   8       15.30      -60.76    134.76 o 
   5  18   8     1318.04     1311.33    213.44 o 
   6  18   8     4469.35     4397.53    561.34 o 
   7  18   8        9.56     -164.41    128.87 o 
   8  18   8     5114.14     5395.27    676.53 o 
   9  18   8       39.14        2.83    147.50 o 
  10  18   8     3111.13     3217.94    383.86 o 
  11  18   8      477.05     -126.43    202.84 o 
  12  18   8      364.11      322.80    396.44 o 
 -13  19   8      824.99      688.29    349.06 o 
 -12  19   8      271.09      304.76    242.94 o 
 -11  19   8     1582.19     1442.57    254.03 o 
 -10  19   8      285.87      152.89    179.99 o 
  -9  19   8     1870.46     1435.43    228.30 o 
  -8  19   8     2936.34     3327.69    432.73 o 
  -7  19   8      176.61      232.96    159.80 o 
  -6  19   8    13712.83    15037.17    735.46 o 
  -5  19   8     2921.38     3104.96    325.74 o 
  -4  19   8    14762.88    15587.90   1031.20 o 
  -3  19   8     1529.18     1573.37    282.86 o 
  -2  19   8     4235.33     3687.56    278.76 o 
  -1  19   8     2347.61     2100.97    222.16 o 
   0  19   8     1265.57     1169.78    179.18 o 
   1  19   8     5950.92     6318.39    429.08 o 
   2  19   8        8.60        7.81    112.09 o 
   3  19   8     3763.37     4146.82    365.76 o 
   4  19   8      134.47      121.75    137.93 o 
   5  19   8     4417.03     5052.94    409.34 o 
   6  19   8     1719.05     1462.95    252.04 o 
   7  19   8     1670.03     1061.73    263.37 o 
   8  19   8      334.84      178.31    171.39 o 
   9  19   8      193.54      148.48    170.01 o 
  10  19   8      234.88       15.33    196.51 o 
  11  19   8       79.60      178.10    235.36 o 
  12  19   8        0.07      -62.16    394.01 o 
 -12  20   8     4723.45     5254.85   1292.25 o 
 -11  20   8     3766.86     3569.59    343.24 o 
 -10  20   8     2039.03     2351.08    292.14 o 
  -9  20   8     1254.68      951.18    273.80 o 
  -8  20   8       29.10      170.23    175.83 o 
  -7  20   8     1277.94     1086.15    306.58 o 
  -6  20   8      616.61      471.85    217.87 o 
  -5  20   8      199.13       61.69    153.23 o 
  -4  20   8      665.13      378.31    183.72 o 
  -3  20   8     2421.08     2046.54    221.63 o 
  -2  20   8      188.31      188.19    123.13 o 
  -1  20   8    12982.53    13353.16    555.45 o 
   0  20   8     4848.19     4999.44    338.89 o 
   1  20   8     6952.05     7472.94    385.07 o 
   2  20   8    10266.00    11676.28    613.39 o 
   3  20   8     7225.94     6420.58    537.41 o 
   4  20   8     7422.91     7707.10    509.83 o 
   5  20   8     1779.91     1450.93    261.27 o 
   6  20   8    14888.15    15105.73    730.68 o 
   7  20   8      504.49      330.82    168.88 o 
   8  20   8    16060.75    18840.73    846.11 o 
   9  20   8       84.86      169.14    177.77 o 
  10  20   8     9256.68     9937.69    681.60 o 
  11  20   8      139.01      352.61    418.55 o 
 -11  21   8     2919.95     3069.88    364.01 o 
 -10  21   8      795.85      674.93    220.81 o 
  -9  21   8     2344.73     2138.60    406.24 o 
  -8  21   8      475.62      381.11    256.47 o 
  -7  21   8     1870.26     2133.84    304.81 o 
  -6  21   8       84.65       25.65    171.70 o 
  -5  21   8      805.77      653.96    205.03 o 
  -4  21   8      504.77      429.76    180.04 o 
  -3  21   8     1510.30     1234.76    185.03 o 
  -2  21   8     1047.51      724.45    167.43 o 
  -1  21   8    11147.90    11989.72    540.70 o 
   0  21   8     2174.20     2334.54    356.25 o 
   1  21   8    26222.15    29429.80    983.15 o 
   2  21   8     1693.48     1308.09    371.27 o 
   3  21   8    25753.97    29245.76   1104.06 o 
   4  21   8      493.27      684.66    202.37 o 
   5  21   8    12227.88    13064.24    680.07 o 
   6  21   8      497.80      242.80    171.88 o 
   7  21   8     2683.32     2438.86    315.03 o 
   8  21   8      106.13       30.90    178.77 o 
   9  21   8      215.37      278.79    199.37 o 
  10  21   8      241.41      401.18    327.38 o 
 -11  22   8     3228.35     3362.48    427.06 o 
 -10  22   8     6253.08     7654.07   1416.61 o 
  -9  22   8     3612.64     4120.41    459.47 o 
  -8  22   8     2683.09     2580.88    366.36 o 
  -7  22   8     1004.66      775.03    403.04 o 
  -6  22   8     1714.29      961.50    242.72 o 
  -5  22   8     1116.16      639.25    214.82 o 
  -4  22   8      298.81      -28.64    158.98 o 
  -3  22   8      457.89      245.57    149.12 o 
  -2  22   8      634.47      590.53    167.68 o 
  -1  22   8      668.36      381.67    183.32 o 
   0  22   8      870.74      527.70    201.22 o 
   1  22   8      989.50      548.06    203.35 o 
   2  22   8     3456.18     3684.41    419.74 o 
   3  22   8      614.29      428.92    197.48 o 
   4  22   8     5232.82     4723.76    478.35 o 
   5  22   8     1153.74      766.34    273.77 o 
   6  22   8     9964.72    10245.76    630.28 o 
   7  22   8     1856.89     1516.63    292.64 o 
   8  22   8    12766.48    13729.21    739.68 o 
   9  22   8      324.92      481.97    297.27 o 
  10  22   8     6850.04     8046.77    984.58 o 
 -10  23   8     1002.27     1140.26    361.97 o 
  -9  23   8     1067.74      985.12    286.90 o 
  -8  23   8     4055.74     4390.36    444.97 o 
  -7  23   8        2.80       93.41    187.38 o 
  -6  23   8     4999.65     4907.56    458.21 o 
  -5  23   8     1425.47     1267.91    262.77 o 
  -4  23   8     3875.61     3782.70    394.27 o 
  -3  23   8      488.02      575.19    199.95 o 
  -2  23   8      628.78      370.11    213.81 o 
  -1  23   8     4313.44     4479.18    598.41 o 
   0  23   8       17.66       64.63    180.00 o 
   1  23   8     7721.42     8095.50    628.02 o 
   2  23   8      803.55      505.42    197.67 o 
   3  23   8     4204.92     3727.77    380.10 o 
   4  23   8     2825.42     2879.44    358.16 o 
   5  23   8      623.03      598.24    220.84 o 
   6  23   8     2338.80     2173.80    329.67 o 
   7  23   8       73.09      116.89    180.14 o 
   8  23   8      232.44       75.96    199.63 o 
   9  23   8        0.86      170.47    389.09 o 
  -9  24   8      692.71      535.74    317.01 o 
  -8  24   8     3603.17     2611.60    368.89 o 
  -7  24   8     6182.92     5764.69    504.26 o 
  -6  24   8    15033.62    16759.59    867.27 o 
  -5  24   8     7783.44     7803.05    668.53 o 
  -4  24   8    20481.29    24069.28   1273.80 o 
  -3  24   8    14837.74    15477.98    970.18 o 
  -2  24   8    19907.88    19665.14    985.57 o 
  -1  24   8     8356.19     8644.27    657.37 o 
   0  24   8    15808.15    17815.53    927.21 o 
   1  24   8     1108.69      628.60    223.21 o 
   2  24   8     6869.40     6585.47    512.86 o 
   3  24   8      384.41      392.09    193.52 o 
   4  24   8      658.64      505.46    231.24 o 
   5  24   8      538.82      231.25    206.05 o 
   6  24   8       48.76       92.78    193.08 o 
   7  24   8     4875.28     3597.13    640.41 o 
   8  24   8      112.32      102.98    346.18 o 
  -8  25   8       72.69      185.42    225.53 o 
  -7  25   8     4910.13     5529.39    573.80 o 
  -6  25   8     1228.39     1292.03    341.28 o 
  -5  25   8     3622.58     3369.13    846.30 o 
  -4  25   8     1744.29     1015.32    464.77 o 
  -3  25   8     2451.23     2404.57    840.65 o 
  -2  25   8     2878.35     3313.30    442.42 o 
  -1  25   8      383.59      372.27    242.31 o 
   0  25   8     2471.24     2301.56    337.16 o 
   1  25   8        4.29      -65.02    187.22 o 
   2  25   8      859.55      328.61    215.28 o 
   3  25   8      778.49      575.34    231.64 o 
   4  25   8      739.23      750.73    251.47 o 
   5  25   8     1593.19      895.20    365.03 o 
   6  25   8      148.15     -129.12    345.40 o 
   7  25   8      714.20      372.52    375.01 o 
  -7  26   8      136.80     -327.00    585.06 o 
  -6  26   8       12.61       63.04    633.32 o 
  -5  26   8      162.90      -71.41    511.19 o 
  -4  26   8      937.99      410.41    392.00 o 
  -3  26   8     1059.07      810.39    681.83 o 
  -2  26   8     3334.80     2825.91    432.17 o 
  -1  26   8      412.64      104.59    259.25 o 
   0  26   8     4576.18     4690.95    458.09 o 
   1  26   8       32.72      119.80    199.12 o 
   2  26   8     6660.40     7644.46    582.63 o 
   3  26   8      659.90      257.03    213.96 o 
   4  26   8     7887.38     7727.35    803.94 o 
   5  26   8     3918.28     4200.94    926.10 o 
  -5  27   8       25.83     -379.21    596.39 o 
  -4  27   8      166.95     -685.03    535.81 o 
  -3  27   8      110.34      117.21    619.53 o 
  -2  27   8     2501.93     3700.81    741.08 o 
  -1  27   8      371.76      234.86    322.83 o 
   0  27   8     9529.79     8355.94    804.78 o 
   1  27   8      693.47      378.83    383.57 o 
   2  27   8    13653.23    15734.89   1132.42 o 
   3  27   8      550.42      624.21    390.43 o 
   4  27   8     9779.80    12794.02   1753.58 o 
  -1  28   8      187.20      191.59    343.71 o 
   0  28   8      221.74      344.18    361.67 o 
 -17   0   9      108.13      140.86    322.32 o 
 -15   0   9      308.19      465.66    327.75 o 
 -13   0   9     4302.57     4486.00    548.74 o 
 -11   0   9     2553.68     2096.09    361.31 o 
  -9   0   9    32824.15    37353.77   1761.98 o 
  -7   0   9    79217.77    84619.34   2782.82 o 
  -5   0   9   214457.78   209962.47   8375.27 o 
  -3   0   9   265793.56   258678.28  10844.16 o 
  -1   0   9   223206.72   217089.36  17108.83 o 
   1   0   9    23138.05    21742.11    668.78 o 
   3   0   9     3670.07     3692.62    195.49 o 
   5   0   9      105.11      109.81     71.98 o 
   7   0   9     4952.81     4742.38    324.59 o 
   9   0   9     9003.88     9270.68    701.44 o 
  11   0   9      175.50      314.87    135.64 o 
  13   0   9       76.49       -9.45    154.36 o 
  15   0   9     2440.48     1883.10    336.57 o 
 -17   1   9     4768.17     5410.91    503.55 o 
 -16   1   9       36.04       78.05    226.65 o 
 -15   1   9     6283.50     6261.88    488.78 o 
 -14   1   9      597.97      585.72    206.26 o 
 -13   1   9     2212.84     2475.21    303.13 o 
 -12   1   9     3192.76     3511.73    332.72 o 
 -11   1   9      137.82      -64.62    139.72 o 
 -10   1   9    17440.93    19323.31    555.54 o 
  -9   1   9     2322.85     2822.88    195.11 o 
  -8   1   9    20577.60    21314.13    773.25 o 
  -7   1   9    19784.82    21511.03    769.03 o 
  -6   1   9     1158.21     1044.60    110.47 o 
  -5   1   9    24628.96    23355.38    763.25 o 
  -4   1   9     2224.10     2501.64    231.18 o 
  -3   1   9    20989.41    20349.44    529.89 o 
  -2   1   9       41.53      116.18     44.50 o 
  -1   1   9    13383.69    13314.35    527.31 o 
   0   1   9      131.68       90.02     42.63 o 
   1   1   9     4440.07     4094.90    148.67 o 
   2   1   9    17232.14    16630.15    414.70 o 
   3   1   9      396.34      341.77     55.45 o 
   4   1   9     3140.41     2936.11    143.84 o 
   5   1   9       40.33       29.52     41.61 o 
   6   1   9     9967.14     9872.58    336.34 o 
   7   1   9     3225.31     3828.42    186.25 o 
   8   1   9       96.70       21.65     63.45 o 
   9   1   9     1264.32      970.32    113.40 o 
  10   1   9     2061.91     1760.73    208.94 o 
  11   1   9      192.62      155.51     84.78 o 
  12   1   9     3719.76     4028.51    233.59 o 
  13   1   9       17.30      -21.68    107.00 o 
  14   1   9     1113.70     1140.52    164.83 o 
  15   1   9        8.17       -4.49    144.19 o 
  16   1   9     1364.24      983.92    258.57 o 
 -17   2   9     1985.05     2126.81    378.23 o 
 -16   2   9     1081.50     1313.04    284.64 o 
 -15   2   9     2079.15     2862.17    457.96 o 
 -14   2   9     7940.71     8858.89    547.89 o 
 -13   2   9     1992.19     1759.01    268.83 o 
 -12   2   9    18049.51    19030.86    652.96 o 
 -11   2   9       17.70       79.82     80.72 o 
 -10   2   9    13830.63    16101.29    557.60 o 
  -9   2   9     2712.90     2852.37    227.71 o 
  -8   2   9     7139.39     7780.86    328.45 o 
  -7   2   9     7085.97     7495.00    303.71 o 
  -6   2   9    11089.95    11697.84    428.20 o 
  -5   2   9      575.97      596.13     90.05 o 
  -4   2   9      797.18      766.31     87.24 o 
  -3   2   9     1167.09     1024.13     80.69 o 
  -2   2   9     1548.59     1388.58     86.15 o 
  -1   2   9    35967.68    38298.82    934.57 o 
   0   2   9     5929.57     5766.18    209.26 o 
   1   2   9    47720.78    47686.51   1160.71 o 
   2   2   9     5800.00     6187.82    190.18 o 
   3   2   9    60618.53    59500.77   1238.05 o 
   4   2   9        1.13      -15.57     36.38 o 
   5   2   9   109961.34   106505.67   2488.50 o 
   6   2   9     4960.30     4831.85    183.05 o 
   7   2   9    39229.13    39063.41   1118.81 o 
   8   2   9     5482.03     5475.02    266.18 o 
   9   2   9    23168.08    22453.73    745.89 o 
  10   2   9     1268.42      979.51    117.63 o 
  11   2   9    18771.22    19863.33    661.60 o 
  12   2   9     1602.41     1300.81    242.61 o 
  13   2   9     7760.41     8093.92    536.17 o 
  14   2   9      455.23      474.23    149.30 o 
  15   2   9     1699.82      899.10    215.33 o 
  16   2   9       10.64       78.83    246.86 o 
 -17   3   9       16.25     -188.02    303.74 o 
 -16   3   9        2.29       78.32    225.82 o 
 -15   3   9       15.92      -71.11    213.62 o 
 -14   3   9      198.21        0.82    191.05 o 
 -13   3   9       44.80       34.03     91.19 o 
 -12   3   9     3444.71     3622.10    275.30 o 
 -11   3   9     3054.09     3321.84    244.09 o 
 -10   3   9     8038.28     9083.49    388.12 o 
  -9   3   9     4209.27     4669.38    262.09 o 
  -8   3   9     6151.72     5824.40    341.45 o 
  -7   3   9     2632.36     2329.94    193.59 o 
  -6   3   9      121.00       53.02     65.88 o 
  -5   3   9     3561.46     3769.31    193.14 o 
  -4   3   9     1201.30     1442.13    119.92 o 
  -3   3   9    23448.27    25628.77    662.51 o 
  -2   3   9    10545.94    10056.77    296.70 o 
  -1   3   9    23045.00    24565.30    622.81 o 
   0   3   9    51511.30    52321.52   1378.03 o 
   1   3   9    13287.59    13348.11    379.98 o 
   2   3   9    93913.86    96159.80   2123.34 o 
   3   3   9    14930.84    15456.95    405.67 o 
   4   3   9    55137.66    54147.38   1203.82 o 
   5   3   9    11828.10    12117.88    312.14 o 
   6   3   9     9779.33     9882.63    265.13 o 
   7   3   9     2803.98     2697.16    146.56 o 
   8   3   9      368.83      216.18     72.36 o 
   9   3   9        9.14       43.31     65.63 o 
  10   3   9     1936.23     1736.30    219.62 o 
  11   3   9     3208.88     3370.34    203.04 o 
  12   3   9     9356.67    10347.66    482.08 o 
  13   3   9     2919.64     3439.63    317.20 o 
  14   3   9     8842.60    10164.36    475.47 o 
  15   3   9     1564.64     1556.49    302.12 o 
  16   3   9     4199.00     5022.52    472.66 o 
 -17   4   9     1619.51     1220.27    478.44 o 
 -16   4   9      246.48       73.34    233.48 o 
 -15   4   9     6561.90     6116.56    489.90 o 
 -14   4   9        3.07       76.37    101.52 o 
 -13   4   9    19520.05    21301.74    735.57 o 
 -12   4   9     1003.31     1179.37    176.90 o 
 -11   4   9    20918.87    22373.68    738.84 o 
 -10   4   9     3920.38     4663.77    320.79 o 
  -9   4   9    19583.14    20527.22    667.86 o 
  -8   4   9     5292.63     6306.12    309.42 o 
  -7   4   9    12588.99    13188.60    463.93 o 
  -6   4   9     1455.25     1314.18    132.98 o 
  -5   4   9     4746.71     4971.87    227.91 o 
  -4   4   9     1880.72     1960.57    176.36 o 
  -3   4   9      182.04      168.22     50.86 o 
  -2   4   9    23140.46    25250.76    656.21 o 
  -1   4   9      290.12      426.29     62.88 o 
   0   4   9    56480.64    56623.95   1486.51 o 
   1   4   9     4926.59     5282.26    263.15 o 
   2   4   9    54880.76    55288.66   1244.69 o 
   3   4   9     5553.11     5081.33    198.62 o 
   4   4   9    18788.71    18894.08    485.73 o 
   5   4   9    34120.68    32258.99    779.14 o 
   6   4   9    33390.64    31813.08    670.50 o 
   7   4   9    34314.43    32705.50    696.39 o 
   8   4   9    28850.90    27221.15    636.50 o 
   9   4   9    21786.49    21716.85    554.04 o 
  10   4   9     5217.43     5132.71    237.84 o 
  11   4   9    13937.58    14503.60    550.39 o 
  12   4   9     5033.33     5255.05    286.09 o 
  13   4   9     4398.96     4043.05    325.90 o 
  14   4   9     1754.06     1190.06    241.18 o 
  15   4   9      826.27      770.13    312.85 o 
  16   4   9      302.45      566.07    236.90 o 
 -17   5   9      331.58      291.42    341.22 o 
 -16   5   9     2454.75     3106.58    591.48 o 
 -15   5   9      166.17      308.57    133.01 o 
 -14   5   9     3004.15     2619.81    250.07 o 
 -13   5   9      135.39      106.52    124.01 o 
 -12   5   9     2701.37     3138.67    257.00 o 
 -11   5   9     1159.81     1204.80    195.52 o 
 -10   5   9     3550.65     3685.94    302.31 o 
  -9   5   9     8548.84     8481.68    441.64 o 
  -8   5   9      572.54      572.99    130.90 o 
  -7   5   9    17248.73    18567.26    603.13 o 
  -6   5   9     6143.32     6261.51    336.54 o 
  -5   5   9    11873.58    12372.60    421.48 o 
  -4   5   9    23782.80    24322.11    713.31 o 
  -3   5   9     5525.71     5488.26    240.30 o 
  -2   5   9    21159.18    21384.10    565.90 o 
  -1   5   9       64.22       79.04     43.85 o 
   0   5   9    19369.57    19855.10    483.89 o 
   1   5   9     8351.95     8779.11    275.35 o 
   2   5   9    16270.61    16461.17    497.48 o 
   3   5   9    22625.04    25357.98    675.42 o 
   4   5   9    11655.98    12644.76    361.82 o 
   5   5   9     6102.35     6188.44    215.25 o 
   6   5   9     1732.95     1516.94    126.51 o 
   7   5   9     2660.97     2384.90    160.42 o 
   8   5   9        5.98        5.25     67.56 o 
   9   5   9     1516.79     1638.98    173.32 o 
  10   5   9      649.95      393.13     98.53 o 
  11   5   9      929.52      725.43    133.17 o 
  12   5   9     1004.78      802.07    180.19 o 
  13   5   9       21.09     -102.94    137.89 o 
  14   5   9      862.59      817.95    336.51 o 
  15   5   9      566.76      171.96    222.65 o 
  16   5   9      440.08      489.09    241.50 o 
 -17   6   9       49.72       45.21    332.43 o 
 -16   6   9      255.02      233.79    248.75 o 
 -15   6   9      374.59      359.38    137.48 o 
 -14   6   9      217.88      161.40    158.94 o 
 -13   6   9      732.69      800.95    204.07 o 
 -12   6   9     1844.17     1902.11    241.39 o 
 -11   6   9     3264.99     3010.59    607.83 o 
 -10   6   9     5253.55     5086.27    482.15 o 
  -9   6   9    15640.01    14576.71    602.17 o 
  -8   6   9    28993.87    28664.51    873.69 o 
  -7   6   9    33321.54    32328.92   1120.62 o 
  -6   6   9    54662.19    54192.00   1485.15 o 
  -5   6   9    36510.84    34827.11    988.08 o 
  -4   6   9   108032.70   107543.05   2789.55 o 
  -3   6   9    85717.57    87271.55   2276.95 o 
  -2   6   9   140467.66   140592.81   3299.78 o 
  -1   6   9    25433.68    23398.37    624.49 o 
   0   6   9    64160.51    61631.49   1392.11 o 
   1   6   9      757.69      440.39     81.27 o 
   2   6   9    13333.23    13044.74    375.13 o 
   3   6   9    12399.72    12996.34    367.35 o 
   4   6   9      189.84      113.28     51.71 o 
   5   6   9      150.68       83.97     52.74 o 
   6   6   9     2552.81     2624.92    197.18 o 
   7   6   9     4144.21     3979.80    199.83 o 
   8   6   9     7849.42     8218.67    372.50 o 
   9   6   9      165.05      160.81     86.47 o 
  10   6   9     3462.20     3324.01    231.85 o 
  11   6   9      549.32      474.88    132.05 o 
  12   6   9       68.61      -17.31    131.12 o 
  13   6   9       96.03       -3.10    151.46 o 
  14   6   9      595.33      489.66    201.79 o 
  15   6   9     1179.32     1356.54    265.25 o 
 -17   7   9      932.87     1216.35    464.16 o 
 -16   7   9     1459.38     1471.69    204.19 o 
 -15   7   9     1866.50     1699.77    506.11 o 
 -14   7   9     1334.62      852.50    220.15 o 
 -13   7   9     4219.15     3839.31    346.40 o 
 -12   7   9        1.97     -134.59    132.05 o 
 -11   7   9     1839.27     1266.48    207.36 o 
 -10   7   9     2206.11     2333.43    249.29 o 
  -9   7   9      565.50      372.11    158.30 o 
  -8   7   9     9014.70     9327.65    387.95 o 
  -7   7   9      384.67      240.82     95.18 o 
  -6   7   9    29445.17    29589.34    873.10 o 
  -5   7   9    10499.08    10269.12    474.10 o 
  -4   7   9    40586.16    39498.66   1076.41 o 
  -3   7   9     1177.56     1251.29     92.11 o 
  -2   7   9    28229.59    30064.72    676.61 o 
  -1   7   9     7536.83     7436.42    217.31 o 
   0   7   9     1004.88     1114.59    115.25 o 
   1   7   9    28073.84    28013.63    737.50 o 
   2   7   9     3498.88     3454.84    149.40 o 
   3   7   9    35246.58    37036.55    839.49 o 
   4   7   9    25749.10    26511.44    673.45 o 
   5   7   9     2090.47     2029.01    132.46 o 
   6   7   9     4545.96     4267.38    186.65 o 
   7   7   9        2.14       43.85     65.68 o 
   8   7   9     2161.39     1669.11    164.76 o 
   9   7   9        3.23      -61.13     86.48 o 
  10   7   9       66.92       28.00    105.31 o 
  11   7   9      927.37      924.92    158.64 o 
  12   7   9       46.76       81.03    126.43 o 
  13   7   9     1360.88      916.31    215.94 o 
  14   7   9        3.23      148.68    184.15 o 
  15   7   9      786.61      791.58    243.11 o 
 -16   8   9     4021.07     3926.81    845.31 o 
 -15   8   9       92.80      293.29    207.59 o 
 -14   8   9     8128.00     8283.81    643.37 o 
 -13   8   9     4291.26     4042.44    366.32 o 
 -12   8   9    15477.48    13192.21    626.82 o 
 -11   8   9     7832.35     7897.90    464.81 o 
 -10   8   9     9632.59     9807.45    483.03 o 
  -9   8   9     7291.37     6816.85    385.75 o 
  -8   8   9     5395.04     5299.42    284.25 o 
  -7   8   9     4497.02     4461.54    248.79 o 
  -6   8   9     1839.32     2110.08    165.75 o 
  -5   8   9       80.45       48.46     64.93 o 
  -4   8   9     3791.08     3968.88    163.36 o 
  -3   8   9     9480.70    10550.67    307.31 o 
  -2   8   9     4952.08     5101.13    174.80 o 
  -1   8   9    13411.17    13480.04    347.05 o 
   0   8   9     3360.29     3303.26    155.68 o 
   1   8   9    26337.78    27448.64    678.96 o 
   2   8   9    14930.78    15569.88    400.89 o 
   3   8   9    35555.55    37990.92    860.02 o 
   4   8   9    14863.40    14605.97    425.05 o 
   5   8   9     3306.46     2952.44    155.34 o 
   6   8   9    35530.70    34667.36    801.32 o 
   7   8   9     6552.96     6407.21    295.40 o 
   8   8   9    43760.54    43080.56   1415.01 o 
   9   8   9     5863.96     5845.98    306.62 o 
  10   8   9    34169.86    34324.40   1075.26 o 
  11   8   9     2347.93     2178.49    252.03 o 
  12   8   9    13479.35    13717.91    736.71 o 
  13   8   9      576.41      470.75    165.28 o 
  14   8   9     2031.38     1899.68    282.03 o 
  15   8   9      650.41      618.99    221.08 o 
 -16   9   9      278.91      258.00    236.75 o 
 -15   9   9      596.75      775.48    235.12 o 
 -14   9   9       46.24       78.82    192.53 o 
 -13   9   9      938.29      824.78    230.70 o 
 -12   9   9      159.59      -31.37    159.95 o 
 -11   9   9     9522.98     9366.31    492.69 o 
 -10   9   9      457.95      526.33    159.33 o 
  -9   9   9     6377.62     6487.97    354.37 o 
  -8   9   9      256.86      147.47     99.21 o 
  -7   9   9     1536.38     1462.41    149.26 o 
  -6   9   9      176.75      107.85     77.37 o 
  -5   9   9      478.44      427.96    104.26 o 
  -4   9   9     3477.01     3481.06    157.07 o 
  -3   9   9    10741.06    10671.44    293.24 o 
  -2   9   9      821.20      817.48     75.69 o 
  -1   9   9    35874.96    35080.66    788.44 o 
   0   9   9       19.03       44.87     43.79 o 
   1   9   9    91271.66    91250.70   2040.54 o 
   2   9   9        5.41       40.21     56.18 o 
   3   9   9    77911.37    77010.96   1804.19 o 
   4   9   9      459.64      389.91     89.37 o 
   5   9   9    18421.67    19163.95    590.24 o 
   6   9   9      907.07      821.44    114.15 o 
   7   9   9      844.47      856.74    134.64 o 
   8   9   9       77.55       10.18     87.92 o 
   9   9   9      390.89      217.31    124.23 o 
  10   9   9       83.69     -141.27    107.72 o 
  11   9   9     5391.58     5831.73    368.08 o 
  12   9   9      267.53       77.64    139.59 o 
  13   9   9    10477.44    11481.43    518.11 o 
  14   9   9      160.99      158.51    167.48 o 
  15   9   9     6686.69     6211.72    666.40 o 
 -16  10   9     3400.53     3671.60   1626.40 o 
 -15  10   9     2552.41     3259.34    689.60 o 
 -14  10   9     4186.43     4919.72    417.70 o 
 -13  10   9     6982.22     6735.75    502.96 o 
 -12  10   9    11102.57    10582.96    581.48 o 
 -11  10   9    14670.38    14569.28    980.66 o 
 -10  10   9     7414.15     7615.30    425.88 o 
  -9  10   9    15224.25    15332.03    558.45 o 
  -8  10   9     5074.01     5470.30    374.66 o 
  -7  10   9      805.57      661.52    119.32 o 
  -6  10   9     6581.69     6646.88    292.82 o 
  -5  10   9       14.55       44.85     64.16 o 
  -4  10   9     1809.56     2108.37    125.88 o 
  -3  10   9      184.19       64.61     48.48 o 
  -2  10   9     2201.19     2261.47    115.96 o 
  -1  10   9     8067.18     7632.99    261.33 o 
   0  10   9     6194.93     6267.40    233.33 o 
   1  10   9    14588.28    14754.10    467.60 o 
   2  10   9    11220.04    11531.20    423.28 o 
   3  10   9     2152.04     1726.89    137.60 o 
   4  10   9    23155.01    22979.51    639.47 o 
   5  10   9     1835.74     2151.71    219.76 o 
   6  10   9    37227.26    38563.93   1002.57 o 
   7  10   9       65.91       61.54     80.46 o 
   8  10   9    34000.94    33132.32   1181.26 o 
   9  10   9      599.96      246.26    145.43 o 
  10  10   9    23933.44    25017.61    891.81 o 
  11  10   9      141.72      207.34    146.07 o 
  12  10   9     7411.14     7105.03    425.71 o 
  13  10   9       49.90      -34.97    147.85 o 
  14  10   9     4185.67     4302.45    348.46 o 
  15  10   9        0.40       17.32    198.21 o 
 -16  11   9     3538.70     3908.77    611.16 o 
 -15  11   9      722.31      631.81    468.13 o 
 -14  11   9     3119.50     2558.72    404.76 o 
 -13  11   9     1586.61     1225.62    306.13 o 
 -12  11   9       99.43       74.93    167.55 o 
 -11  11   9     7503.87     6910.77    427.14 o 
 -10  11   9     4954.11     4603.57    324.31 o 
  -9  11   9     3333.98     3764.49    332.08 o 
  -8  11   9     5155.32     4951.83    276.08 o 
  -7  11   9     1670.63     1491.27    152.81 o 
  -6  11   9    15570.29    16377.13    581.55 o 
  -5  11   9      528.33      511.51     92.13 o 
  -4  11   9    18670.16    19012.30    562.84 o 
  -3  11   9     2872.75     2643.71    174.23 o 
  -2  11   9     3611.40     3509.52    172.34 o 
  -1  11   9     5987.74     6047.05    235.72 o 
   0  11   9      546.49      429.65     75.82 o 
   1  11   9    11255.30    11048.35    386.93 o 
   2  11   9       70.14       70.58     61.18 o 
   3  11   9    13256.28    12775.04    407.66 o 
   4  11   9     5118.08     5103.01    240.79 o 
   5  11   9     1662.08     1716.71    153.75 o 
   6  11   9     6728.77     6783.18    329.37 o 
   7  11   9       21.43      -48.41     86.47 o 
   8  11   9     1161.73     1158.67    205.04 o 
   9  11   9       14.03      -71.45    132.90 o 
  10  11   9      680.89      397.41    146.48 o 
  11  11   9     1214.12     1229.77    211.56 o 
  12  11   9      296.04       19.32    155.41 o 
  13  11   9     2216.90     2396.88    305.66 o 
  14  11   9      993.06     1007.40    216.72 o 
 -15  12   9       13.26      104.49    262.66 o 
 -14  12   9      301.78      544.84    298.84 o 
 -13  12   9       21.46       42.94    243.63 o 
 -12  12   9     2596.57     2329.71    363.62 o 
 -11  12   9      978.61      519.76    240.45 o 
 -10  12   9    11015.12    13480.79    727.20 o 
  -9  12   9     1931.47     2210.32    252.52 o 
  -8  12   9    25186.91    25666.96   1204.14 o 
  -7  12   9     2887.74     2842.46    253.30 o 
  -6  12   9    40484.81    43438.56   1435.73 o 
  -5  12   9    15702.97    16274.07    639.26 o 
  -4  12   9    99942.87    99371.67   2281.26 o 
  -3  12   9     7672.72     7773.25    310.06 o 
  -2  12   9    91771.98    92309.90   2130.96 o 
  -1  12   9     1460.35     1337.74    121.07 o 
   0  12   9    47489.56    47450.71   1152.28 o 
   1  12   9      461.46      444.47    108.83 o 
   2  12   9    24095.57    23899.61    660.03 o 
   3  12   9       88.69      103.02     74.44 o 
   4  12   9     1418.44     1386.40    156.60 o 
   5  12   9       36.77      -58.64     68.44 o 
   6  12   9     9584.08     9501.27    405.47 o 
   7  12   9      355.13      332.11    120.11 o 
   8  12   9     5978.37     6133.00    398.92 o 
   9  12   9     2930.07     3046.07    276.27 o 
  10  12   9      693.93      669.05    199.31 o 
  11  12   9     1357.67      793.99    268.09 o 
  12  12   9       16.59      -26.98    171.02 o 
  13  12   9        7.89       37.24    181.18 o 
  14  12   9      617.85      490.47    230.79 o 
 -15  13   9      295.43      614.81    379.62 o 
 -14  13   9     1820.65     1439.92    539.98 o 
 -13  13   9      477.32      290.20    332.76 o 
 -12  13   9     1227.08     1403.21    458.54 o 
 -11  13   9     4288.00     4549.53    598.97 o 
 -10  13   9      626.75      577.83    186.36 o 
  -9  13   9    12086.96    12632.27    591.44 o 
  -8  13   9     1465.04     1582.01    213.60 o 
  -7  13   9    11446.03    12558.33    561.28 o 
  -6  13   9     6605.18     7490.67    416.40 o 
  -5  13   9    10704.30    11165.58    474.07 o 
  -4  13   9    20324.64    22320.66    615.92 o 
  -3  13   9      155.67       80.63     69.12 o 
  -2  13   9     6834.66     6554.05    264.75 o 
  -1  13   9      530.27      376.82     85.20 o 
   0  13   9     2354.07     2250.08    153.98 o 
   1  13   9      212.95      315.12     93.42 o 
   2  13   9      682.11      497.15     94.14 o 
   3  13   9     8080.77     8052.15    322.25 o 
   4  13   9     6397.39     6112.71    280.21 o 
   5  13   9     5673.68     4995.86    285.50 o 
   6  13   9      410.39      341.87    113.18 o 
   7  13   9     3599.05     3285.75    324.35 o 
   8  13   9     1284.96      997.71    167.85 o 
   9  13   9      152.94      142.46    137.78 o 
  10  13   9     1367.43      737.37    221.21 o 
  11  13   9     1121.43     1141.67    218.30 o 
  12  13   9      167.46      200.39    182.59 o 
  13  13   9     2282.96     2454.60    517.44 o 
  14  13   9       79.84     -227.95    190.67 o 
 -15  14   9     2202.76     1518.51    681.09 o 
 -14  14   9      202.55      518.40    505.36 o 
 -13  14   9     4609.09     4178.74   1004.51 o 
 -12  14   9      276.77      329.52    244.78 o 
 -11  14   9    10278.23    11130.75   1153.04 o 
 -10  14   9      143.64       21.26    144.37 o 
  -9  14   9     5972.84     6102.80    576.47 o 
  -8  14   9       15.04      -10.69    125.87 o 
  -7  14   9     1870.97     1186.59    188.28 o 
  -6  14   9      219.47      248.60    107.32 o 
  -5  14   9       74.43      129.73    101.54 o 
  -4  14   9     2034.78     2108.64    160.09 o 
  -3  14   9     2656.93     2685.76    175.55 o 
  -2  14   9      494.35      384.61    127.41 o 
  -1  14   9     8813.60     8401.66    314.15 o 
   0  14   9    15292.62    15393.37    470.98 o 
   1  14   9     1853.09     1943.08    202.86 o 
   2  14   9    35383.42    36783.45   1080.30 o 
   3  14   9     2168.48     1778.79    187.17 o 
   4  14   9    28339.56    29596.60   1019.71 o 
   5  14   9     9920.62     9601.50    489.08 o 
   6  14   9    37377.25    39248.10   1646.62 o 
   7  14   9    11117.54    10586.49    597.99 o 
   8  14   9    27977.03    27144.85    993.71 o 
   9  14   9     5353.38     6090.42    369.23 o 
  10  14   9    10779.57    12253.34    867.65 o 
  11  14   9     2393.02     1934.65    289.12 o 
  12  14   9     3358.10     2482.55    303.09 o 
  13  14   9     1049.73      832.98    249.93 o 
 -14  15   9      226.36      157.44    313.98 o 
 -13  15   9      260.75      329.02    345.81 o 
 -12  15   9      503.25      649.78    279.03 o 
 -11  15   9      796.30      511.86    250.45 o 
 -10  15   9     3682.73     3713.06    319.56 o 
  -9  15   9     2122.83     1696.74    242.19 o 
  -8  15   9     4526.59     4554.52    385.98 o 
  -7  15   9     4089.24     3269.77    282.62 o 
  -6  15   9      996.14      964.37    160.37 o 
  -5  15   9      872.51      371.58    120.13 o 
  -4  15   9     1416.73     1592.72    159.93 o 
  -3  15   9     2669.03     2439.08    193.56 o 
  -2  15   9    13982.30    13748.05    550.08 o 
  -1  15   9    15377.61    15519.69    600.03 o 
   0  15   9    17631.72    18551.77    905.71 o 
   1  15   9    28984.43    28802.80    982.23 o 
   2  15   9    38055.41    39370.40   1147.65 o 
   3  15   9    11382.34    11584.72    544.03 o 
   4  15   9    18165.10    18689.42    736.72 o 
   5  15   9     4876.93     4687.06    350.48 o 
   6  15   9     7151.91     6752.70    430.69 o 
   7  15   9     3123.22     2982.20    306.69 o 
   8  15   9      187.59       29.76    129.20 o 
   9  15   9      149.18       37.68    150.12 o 
  10  15   9     2164.97     1761.16    464.60 o 
  11  15   9     3292.65     3209.45    431.80 o 
  12  15   9     3755.34     4158.59    663.00 o 
  13  15   9     2969.97     3136.02    356.21 o 
 -14  16   9     7124.66     6419.15    711.02 o 
 -13  16   9       14.45       93.72    281.15 o 
 -12  16   9    12796.94    15935.72   1093.75 o 
 -11  16   9      145.67      414.89    240.01 o 
 -10  16   9    14107.67    16405.96    783.44 o 
  -9  16   9      939.20      913.38    203.91 o 
  -8  16   9    14894.33    16453.23    713.27 o 
  -7  16   9     2278.39     2569.97    267.70 o 
  -6  16   9     7462.38     7308.85    377.76 o 
  -5  16   9        4.88       17.08    101.82 o 
  -4  16   9     6209.24     6448.61    338.53 o 
  -3  16   9     2033.67     1743.36    176.53 o 
  -2  16   9     1143.01      995.83    142.06 o 
  -1  16   9     8842.97     8295.23    422.82 o 
   0  16   9     3420.22     2851.51    348.62 o 
   1  16   9     2517.55     2394.28    305.68 o 
   2  16   9      151.50       30.32    108.88 o 
   3  16   9    26122.09    27606.96    985.93 o 
   4  16   9     3477.59     3686.31    320.19 o 
   5  16   9    12867.91    12207.51    587.77 o 
   6  16   9     8018.42     8183.11    487.09 o 
   7  16   9    13660.49    14015.15    660.17 o 
   8  16   9     6252.87     6053.08    533.05 o 
   9  16   9    12089.31    13138.85    852.36 o 
  10  16   9     3717.40     4317.42    448.47 o 
  11  16   9     5806.92     5814.55    643.56 o 
  12  16   9     2070.98     2266.17    488.68 o 
  13  16   9     2021.71     2069.49    506.35 o 
 -14  17   9      189.23      309.27    462.93 o 
 -13  17   9     2698.73     3154.63    474.84 o 
 -12  17   9      710.57      606.59    287.53 o 
 -11  17   9      418.12      213.86    266.89 o 
 -10  17   9     4990.52     4529.56    362.34 o 
  -9  17   9      345.56      111.96    167.43 o 
  -8  17   9     8545.64    10091.03    599.87 o 
  -7  17   9     6997.04     7988.75    421.24 o 
  -6  17   9     1942.51     1925.95    218.40 o 
  -5  17   9    11132.61    10579.44    565.67 o 
  -4  17   9     1958.02     2639.93    481.37 o 
  -3  17   9    13570.54    13648.89    517.11 o 
  -2  17   9      426.91      148.97     99.25 o 
  -1  17   9     1030.45      938.64    223.95 o 
   0  17   9     6561.59     6375.06    366.07 o 
   1  17   9     1668.43     1525.14    215.29 o 
   2  17   9     4899.25     4854.18    359.61 o 
   3  17   9      546.83      309.40    136.34 o 
   4  17   9    14684.80    14711.54    663.53 o 
   5  17   9      512.89      380.31    157.32 o 
   6  17   9    10239.64     9133.43    524.17 o 
   7  17   9      148.94      152.10    142.56 o 
   8  17   9       10.20       43.40    145.78 o 
   9  17   9        6.00       64.07    140.99 o 
  10  17   9      935.13      801.75    301.25 o 
  11  17   9       65.86      206.10    223.89 o 
  12  17   9     1580.58      409.65    281.58 o 
 -13  18   9       96.55     -105.18    372.56 o 
 -12  18   9      366.38     -194.00    243.45 o 
 -11  18   9     3782.71     3885.41    387.98 o 
 -10  18   9     1253.25     1538.65    243.17 o 
  -9  18   9    14374.95    15004.21    764.49 o 
  -8  18   9     2742.44     2796.25    331.95 o 
  -7  18   9    23972.30    24283.00    857.18 o 
  -6  18   9     3872.64     3973.75    355.26 o 
  -5  18   9    40627.96    43548.34   1579.85 o 
  -4  18   9     4918.60     4404.35    376.31 o 
  -3  18   9    49137.98    52378.77   1473.26 o 
  -2  18   9     3744.29     3244.02    298.51 o 
  -1  18   9    34752.38    37088.98   1110.52 o 
   0  18   9     3912.77     3852.43    314.17 o 
   1  18   9     9964.38    11481.60    576.03 o 
   2  18   9     2412.03     2395.93    310.41 o 
   3  18   9     1745.79     1849.90    261.36 o 
   4  18   9     2722.02     2477.92    279.50 o 
   5  18   9     4803.01     4245.52    366.22 o 
   6  18   9      338.95      271.46    141.50 o 
   7  18   9     4941.93     4784.04    484.95 o 
   8  18   9      105.07     -160.32    142.86 o 
   9  18   9     3149.91     4140.02    393.31 o 
  10  18   9      235.78      157.28    184.29 o 
  11  18   9      778.36      743.30    260.82 o 
  12  18   9      324.21      357.58    421.33 o 
 -12  19   9     1185.45      646.83    309.17 o 
 -11  19   9       71.97       73.71    212.87 o 
 -10  19   9     1434.24     1721.43    259.73 o 
  -9  19   9     3111.46     3532.79    494.46 o 
  -8  19   9     1268.45     1174.75    275.87 o 
  -7  19   9    11387.26    11425.27    636.23 o 
  -6  19   9      834.99      543.92    182.25 o 
  -5  19   9    11048.62    11028.33    605.61 o 
  -4  19   9      772.15      878.73    204.21 o 
  -3  19   9     7650.80     7771.25    395.94 o 
  -2  19   9      835.97      735.68    150.09 o 
  -1  19   9      589.18      520.24    157.45 o 
   0  19   9     8151.61     8158.80    558.08 o 
   1  19   9       93.50       82.02    136.74 o 
   2  19   9     4051.62     4098.51    361.59 o 
   3  19   9       58.85        4.95    130.81 o 
   4  19   9     3867.94     4274.69    375.41 o 
   5  19   9     3230.97     2839.14    425.40 o 
   6  19   9     1502.88      957.63    218.49 o 
   7  19   9      940.00      816.31    205.74 o 
   8  19   9      314.01      516.73    198.14 o 
   9  19   9      347.61      133.54    170.77 o 
  10  19   9      189.12       -4.45    182.74 o 
  11  19   9      174.78     -249.45    234.89 o 
 -12  20   9     2535.65     2693.04    462.42 o 
 -11  20   9     1814.32     2524.92    480.11 o 
 -10  20   9     2188.77     1941.56    270.70 o 
  -9  20   9      417.52      364.99    210.97 o 
  -8  20   9      398.40      321.12    236.20 o 
  -7  20   9       57.74       99.18    160.34 o 
  -6  20   9      591.00      550.03    190.38 o 
  -5  20   9      341.91      135.86    155.47 o 
  -4  20   9      650.88      501.82    181.07 o 
  -3  20   9      771.38      508.07    182.96 o 
  -2  20   9    10299.32    10531.38    611.58 o 
  -1  20   9     2626.57     2978.75    365.43 o 
   0  20   9    12154.15    11954.25    694.24 o 
   1  20   9    10243.19    11961.83    620.85 o 
   2  20   9     5336.56     5637.85    665.48 o 
   3  20   9    11106.76    11821.71    625.36 o 
   4  20   9     6164.78     6068.41    451.56 o 
   5  20   9     7379.54     6020.96    448.97 o 
   6  20   9      878.09      826.47    200.03 o 
   7  20   9    16656.16    18697.75    844.17 o 
   8  20   9       33.18      -10.96    166.56 o 
   9  20   9    11085.41    10308.11    626.39 o 
  10  20   9        0.72      -18.47    200.74 o 
  11  20   9     6997.07     6300.67    864.45 o 
 -11  21   9      780.87     1180.43    282.56 o 
 -10  21   9     1349.95     1441.11    265.23 o 
  -9  21   9      372.12      351.43    253.74 o 
  -8  21   9     1595.05      882.38    290.87 o 
  -7  21   9       53.02      -35.25    172.66 o 
  -6  21   9      613.19      327.18    184.91 o 
  -5  21   9      460.49      245.91    169.06 o 
  -4  21   9      390.47      328.70    179.45 o 
  -3  21   9      350.15      278.21    190.61 o 
  -2  21   9     5228.41     5180.34    461.80 o 
  -1  21   9      779.93      433.81    224.22 o 
   0  21   9    20354.05    22788.16   1029.59 o 
   1  21   9     1920.09     1651.43    265.04 o 
   2  21   9    26893.35    30177.07   1129.91 o 
   3  21   9      402.56      261.79    157.37 o 
   4  21   9    11151.64    12557.62    760.23 o 
   5  21   9     1576.50     1101.94    235.30 o 
   6  21   9     5785.36     4922.72    496.61 o 
   7  21   9       33.41       99.76    176.85 o 
   8  21   9        0.48      133.25    195.86 o 
   9  21   9       96.70      -19.18    190.86 o 
  10  21   9     1946.69     1574.67    580.87 o 
 -10  22   9     3459.18     3963.10    409.05 o 
  -9  22   9     2691.04     3891.75    787.30 o 
  -8  22   9     2676.44     1887.32    373.75 o 
  -7  22   9     2101.59     1801.38    363.94 o 
  -6  22   9     3771.90     3455.08    380.08 o 
  -5  22   9      753.78      387.12    236.07 o 
  -4  22   9        1.60      300.19    341.97 o 
  -3  22   9       97.89      245.52    336.45 o 
  -2  22   9      263.38      158.15    207.70 o 
  -1  22   9      261.14       64.71    192.70 o 
   0  22   9     1111.07      715.87    250.33 o 
   1  22   9     3101.73     3225.56    355.64 o 
   2  22   9     2148.38     1878.44    357.06 o 
   3  22   9     4988.23     5257.78    715.95 o 
   4  22   9     1268.54      547.50    200.08 o 
   5  22   9     5858.23     5738.04    560.22 o 
   6  22   9     1683.77     1756.94    291.77 o 
   7  22   9    13226.05    15436.87    786.59 o 
   8  22   9      767.47      878.53    232.71 o 
   9  22   9     8368.12    10047.76    912.84 o 
 -10  23   9      597.62      285.38    309.23 o 
  -9  23   9     4237.85     4787.30    554.19 o 
  -8  23   9      279.15      250.57    208.89 o 
  -7  23   9     3808.77     3703.90    479.75 o 
  -6  23   9       85.45     -212.13    234.45 o 
  -5  23   9     2332.00     1913.25    537.56 o 
  -4  23   9     1715.19     1780.83    523.39 o 
  -3  23   9     1703.95     1865.69    510.26 o 
  -2  23   9     2635.92     2255.14    359.78 o 
  -1  23   9       52.20       83.72    213.42 o 
   0  23   9     7365.23     8115.88    648.78 o 
   1  23   9      456.63      267.90    185.43 o 
   2  23   9     4091.53     3155.57    428.43 o 
   3  23   9     3517.69     2454.12    316.33 o 
   4  23   9     1874.51     2027.24    322.85 o 
   5  23   9     2904.87     4012.71    475.14 o 
   6  23   9        2.53      -60.21    185.23 o 
   7  23   9      831.74      272.00    195.95 o 
   8  23   9       31.27       13.65    350.86 o 
  -9  24   9     2121.70     2128.03    584.73 o 
  -8  24   9     2212.33     1883.22    825.88 o 
  -7  24   9    10690.90    11014.36   1147.42 o 
  -6  24   9     7158.42     8118.37   1000.46 o 
  -5  24   9    18699.95    20578.97   1554.32 o 
  -4  24   9     9227.12    13828.51   2025.80 o 
  -3  24   9    19046.92    21194.59   1556.47 o 
  -2  24   9     9261.62    10279.81    702.95 o 
  -1  24   9    18022.76    22018.62   1058.37 o 
   0  24   9     2057.93     1799.58    290.47 o 
   1  24   9     9363.05    10752.32    645.88 o 
   2  24   9      188.62      -39.32    165.40 o 
   3  24   9     1096.69      669.02    231.98 o 
   4  24   9      197.97      182.51    215.07 o 
   5  24   9       27.63       92.52    179.50 o 
   6  24   9     3354.28     2933.20    369.02 o 
   7  24   9       39.81       22.03    342.89 o 
  -7  25   9      394.25      428.45    600.82 o 
  -6  25   9     4802.56     4883.40   1006.37 o 
  -5  25   9     2011.60     2033.19    562.58 o 
  -4  25   9     4395.53     4802.28    777.72 o 
  -3  25   9     2102.82     3774.59    741.19 o 
  -2  25   9      985.05      842.70    354.89 o 
  -1  25   9     3253.72     3252.69    436.24 o 
   0  25   9       94.24     -128.97    185.67 o 
   1  25   9     1945.23     2440.90    418.19 o 
   2  25   9      222.66        4.82    186.75 o 
   3  25   9      666.30      430.87    223.14 o 
   4  25   9     1885.55     1512.39    305.31 o 
   5  25   9      147.78      -78.51    196.11 o 
   6  25   9     1100.15     1091.92    565.62 o 
  -6  26   9       58.67      882.52    700.30 o 
  -5  26   9      924.55     1199.67    799.29 o 
  -4  26   9     1282.45     1514.72    525.84 o 
  -3  26   9     2328.56     2825.26    925.36 o 
  -2  26   9      575.25     1047.29    485.94 o 
  -1  26   9     6427.72     5017.74    874.60 o 
   0  26   9      248.07      110.14    207.14 o 
   1  26   9     8473.58    10165.59    661.50 o 
   2  26   9      364.97      479.03    232.47 o 
   3  26   9     8563.38     9811.33    665.24 o 
   4  26   9     3118.06     4222.72    651.87 o 
   5  26   9     8759.15     7832.42   1064.06 o 
  -4  27   9       56.77      522.52    702.27 o 
  -3  27   9     1464.83      655.48    671.24 o 
  -2  27   9      733.61      684.05    741.67 o 
  -1  27   9     7339.40     8131.12    775.04 o 
   0  27   9      630.62      813.23    358.99 o 
   1  27   9    12744.27    12680.52    995.03 o 
   2  27   9      194.09      166.80    329.52 o 
   3  27   9    10168.80    11445.74    999.28 o 
 -16   0  10       67.57      184.29    311.70 o 
 -14   0  10      333.87      156.74    264.54 o 
 -12   0  10     7763.73     7606.25    655.81 o 
 -10   0  10    14491.56    16839.83    973.60 o 
  -8   0  10    72218.63    80269.67   3621.91 o 
  -6   0  10   109219.38   114241.73   4669.14 o 
  -4   0  10   191991.36   179190.69   5902.71 o 
  -2   0  10   252970.38   253924.42  10648.18 o 
   0   0  10    50794.18    51330.88   1329.54 o 
   2   0  10     4169.93     4086.22    184.24 o 
   4   0  10     1386.85     1462.00    136.04 o 
   6   0  10     2828.54     2892.78    329.33 o 
   8   0  10     1734.17     1964.29    402.54 o 
  10   0  10     1912.40     2101.76    298.72 o 
  12   0  10      119.56      134.48    163.85 o 
  14   0  10     2780.13     2578.71    329.59 o 
  16   0  10     4088.69     5010.57    507.91 o 
 -17   1  10        4.31      213.17    270.98 o 
 -16   1  10     3761.63     4401.87    430.75 o 
 -15   1  10      985.14     1259.43    263.05 o 
 -14   1  10     3266.01     3725.35    375.96 o 
 -13   1  10     1564.55     1744.41    395.15 o 
 -12   1  10       11.76        8.89    150.30 o 
 -11   1  10     2219.67     2267.35    262.92 o 
 -10   1  10     4042.43     4631.47    341.76 o 
  -9   1  10     8576.63     9349.69    498.59 o 
  -8   1  10     5843.54     6405.58    282.45 o 
  -7   1  10     9668.24    10090.17    455.16 o 
  -6   1  10    29954.00    30935.51    865.94 o 
  -5   1  10       37.56       84.16     57.94 o 
  -4   1  10    14252.76    13399.46    382.72 o 
  -3   1  10     1840.80     1729.23    101.89 o 
  -2   1  10    13228.38    13425.60    367.32 o 
  -1   1  10     1153.82      903.90    105.53 o 
   0   1  10     4918.66     4553.16    180.57 o 
   1   1  10     5091.58     4837.88    197.74 o 
   2   1  10     1580.27     1748.55     77.71 o 
   3   1  10    21230.52    21637.55    484.08 o 
   4   1  10      107.27       23.75     39.72 o 
   5   1  10      650.89      531.09     68.20 o 
   6   1  10     5496.99     5814.68    210.98 o 
   7   1  10     1677.91     1672.75    131.95 o 
   8   1  10     7511.39     7483.41    279.54 o 
   9   1  10      108.55       49.52     71.12 o 
  10   1  10      658.97      495.52     99.63 o 
  11   1  10     5447.70     5806.81    485.06 o 
  12   1  10      184.07       20.35    104.19 o 
  13   1  10     2024.35     1657.91    177.34 o 
  14   1  10       33.06      -62.01    131.20 o 
  15   1  10     1041.79      663.51    190.48 o 
 -17   2  10      764.93      837.13    312.13 o 
 -16   2  10     1079.69     1408.89    294.80 o 
 -15   2  10     3892.70     3567.58    386.27 o 
 -14   2  10     3208.71     3819.81    382.61 o 
 -13   2  10    12152.00    12551.19    676.36 o 
 -12   2  10      843.78      981.45    219.99 o 
 -11   2  10    20209.33    23200.07    667.87 o 
 -10   2  10      710.34      775.66    133.36 o 
  -9   2  10     9064.16     9228.19    394.00 o 
  -8   2  10     3160.39     3338.31    216.18 o 
  -7   2  10    14002.65    15339.76    499.53 o 
  -6   2  10     2118.24     1950.48    134.12 o 
  -5   2  10       39.73        8.28     56.19 o 
  -4   2  10       37.12       99.34     57.23 o 
  -3   2  10      971.53      864.58    115.05 o 
  -2   2  10     6566.12     6439.57    222.66 o 
  -1   2  10    12781.19    12143.87    339.38 o 
   0   2  10    50175.41    51915.80   1368.40 o 
   1   2  10    24070.16    25613.26    659.79 o 
   2   2  10    92068.88    91303.66   2015.42 o 
   3   2  10      134.01      182.00     46.54 o 
   4   2  10    52254.79    52207.98   1093.76 o 
   5   2  10      655.94      526.58     76.71 o 
   6   2  10    57146.64    57060.98   1285.31 o 
   7   2  10     4690.99     4606.24    196.69 o 
   8   2  10    46055.54    46604.07   1095.50 o 
   9   2  10    10083.52    10593.03    379.06 o 
  10   2  10    26897.53    27456.49    824.92 o 
  11   2  10     1851.61     1701.01    195.68 o 
  12   2  10     7357.24     7507.14    406.65 o 
  13   2  10      716.87      666.29    142.47 o 
  14   2  10     1977.91     1956.17    271.21 o 
  15   2  10        3.24      -13.44    222.47 o 
 -17   3  10        5.94      -18.51    316.50 o 
 -16   3  10       97.12      -52.49    223.99 o 
 -15   3  10      336.44      568.43    232.49 o 
 -14   3  10        2.44      -65.43    181.90 o 
 -13   3  10       20.01        4.73    170.74 o 
 -12   3  10      116.93      151.91     88.62 o 
 -11   3  10     2418.42     2905.27    223.61 o 
 -10   3  10     2286.25     2532.09    204.78 o 
  -9   3  10     4075.77     3953.93    241.66 o 
  -8   3  10      810.14      659.83    115.60 o 
  -7   3  10      111.08       90.57     83.05 o 
  -6   3  10        3.93       22.49     65.46 o 
  -5   3  10      121.62      160.34     67.84 o 
  -4   3  10       17.95       49.24     51.60 o 
  -3   3  10     1354.82     1949.29    115.21 o 
  -2   3  10    78299.77    82515.07   1955.61 o 
  -1   3  10    85158.96    83246.16   2455.72 o 
   0   3  10    35935.70    37516.88   1015.23 o 
   1   3  10   112533.98   117566.11   2777.62 o 
   2   3  10    26384.67    27063.88    704.24 o 
   3   3  10    38384.74    37292.91    752.57 o 
   4   3  10     3469.42     3393.17    142.14 o 
   5   3  10    31946.42    31451.85    739.20 o 
   6   3  10     6236.71     6296.00    267.50 o 
   7   3  10       73.90      102.55     58.91 o 
   8   3  10        3.81       50.76     63.83 o 
   9   3  10     4068.11     4063.29    256.27 o 
  10   3  10      319.16      286.11     88.57 o 
  11   3  10     7791.20     7818.91    319.90 o 
  12   3  10     1566.71     1661.58    171.25 o 
  13   3  10    10686.30    13255.19    529.94 o 
  14   3  10     1552.65     1979.97    274.47 o 
  15   3  10     6812.84     6821.69   1501.06 o 
 -17   4  10      180.23      330.65    412.69 o 
 -16   4  10     3527.11     3518.25    401.76 o 
 -15   4  10       19.98     -112.30    190.46 o 
 -14   4  10    13062.11    14038.32    722.98 o 
 -13   4  10     2149.62     2135.70    259.06 o 
 -12   4  10    27149.93    29638.06    931.25 o 
 -11   4  10     1984.84     1836.66    195.32 o 
 -10   4  10    12664.87    13265.41    519.40 o 
  -9   4  10     3034.28     2646.32    245.90 o 
  -8   4  10     7137.35     7559.87    450.92 o 
  -7   4  10     1406.83     1671.16    161.38 o 
  -6   4  10      683.63      643.34    109.41 o 
  -5   4  10        6.04      -67.69     67.25 o 
  -4   4  10      760.33      576.38     93.49 o 
  -3   4  10    34366.93    34815.21    881.82 o 
  -2   4  10     1558.38     1421.21    123.07 o 
  -1   4  10    78049.42    82284.29   1953.83 o 
   0   4  10      803.55      772.49     91.85 o 
   1   4  10    64971.45    64074.13   1556.92 o 
   2   4  10     2213.16     2230.51    163.14 o 
   3   4  10    41143.84    41218.47    965.45 o 
   4   4  10     6682.04     6106.46    232.18 o 
   5   4  10    23650.54    25287.20    625.44 o 
   6   4  10    29172.01    28586.17    667.00 o 
   7   4  10    16743.24    16988.64    448.22 o 
   8   4  10    31483.50    30640.68    798.10 o 
   9   4  10     8934.96     8470.08    505.82 o 
  10   4  10    22470.97    22748.54    693.96 o 
  11   4  10     3784.93     3604.80    273.21 o 
  12   4  10     5694.67     5791.19    326.18 o 
  13   4  10     1379.64     1011.00    204.52 o 
  14   4  10     1759.99     1263.36    396.93 o 
  15   4  10      194.64      124.88    211.50 o 
 -17   5  10     1399.71     1332.19    408.64 o 
 -16   5  10      759.16      656.24    306.01 o 
 -15   5  10     2548.01     2447.62    338.39 o 
 -14   5  10      149.79       59.15    126.14 o 
 -13   5  10     1940.76     1938.99    213.98 o 
 -12   5  10     1496.26     1984.57    253.23 o 
 -11   5  10      143.57      197.48    133.42 o 
 -10   5  10     5245.19     4496.26    387.62 o 
  -9   5  10        7.87      -29.36    110.36 o 
  -8   5  10    18743.91    18262.47    693.02 o 
  -7   5  10     6287.14     6713.76    305.84 o 
  -6   5  10    15163.73    15697.31    522.75 o 
  -5   5  10    15983.34    15423.30    502.57 o 
  -4   5  10    31416.42    32569.07    838.95 o 
  -3   5  10    16875.44    18145.85    501.37 o 
  -2   5  10        4.89       83.44     53.39 o 
  -1   5  10    16988.80    18376.46    502.33 o 
   0   5  10     9473.31    10778.00    366.84 o 
   1   5  10    14254.31    13753.93    451.96 o 
   2   5  10     6666.53     6258.23    252.41 o 
   3   5  10    10211.71    11293.12    353.51 o 
   4   5  10     8952.61     8800.19    279.22 o 
   5   5  10     1029.66     1013.40     92.95 o 
   6   5  10     4687.32     4890.68    214.71 o 
   7   5  10     2873.07     2774.47    174.03 o 
   8   5  10       68.29      -33.49     69.37 o 
   9   5  10     1872.55     1613.97    152.20 o 
  10   5  10      445.10       50.22    100.77 o 
  11   5  10      302.93      206.61    115.98 o 
  12   5  10      710.95      684.47    181.14 o 
  13   5  10     2019.78     2033.08    253.42 o 
  14   5  10      584.09      249.86    189.10 o 
  15   5  10     1121.02      686.41    234.42 o 
 -17   6  10      183.11     -119.38    321.17 o 
 -16   6  10      126.41        0.94    235.45 o 
 -15   6  10      400.40      272.22    140.46 o 
 -14   6  10      208.97      344.21    241.82 o 
 -13   6  10     2862.57     2869.11    291.40 o 
 -12   6  10     1862.28     1283.28    389.78 o 
 -11   6  10     4193.43     3653.73    308.53 o 
 -10   6  10     8990.39     9020.69    577.26 o 
  -9   6  10    16018.97    16532.95    658.52 o 
  -8   6  10    24313.91    24958.18    882.00 o 
  -7   6  10    33561.32    34607.48   1017.49 o 
  -6   6  10    35023.23    35765.41   1030.44 o 
  -5   6  10    92342.41    95279.30   2501.77 o 
  -4   6  10    54517.79    56518.74   1391.17 o 
  -3   6  10   110612.41   113210.82   2678.38 o 
  -2   6  10     9846.79     8567.47    279.51 o 
  -1   6  10    42894.96    40804.06   1025.48 o 
   0   6  10     7351.06     7060.08    215.14 o 
   1   6  10    18942.49    19143.11    482.99 o 
   2   6  10    15431.53    17088.25    485.00 o 
   3   6  10     2451.73     2602.08    137.74 o 
   4   6  10      991.38      878.88    131.36 o 
   5   6  10     2674.49     2700.63    146.23 o 
   6   6  10     2433.24     1912.51    166.98 o 
   7   6  10     5299.14     5409.69    379.34 o 
   8   6  10     4690.33     5031.82    315.01 o 
   9   6  10    11615.80    11258.43    380.08 o 
  10   6  10      515.00      470.47    112.09 o 
  11   6  10     1443.06     1089.05    185.69 o 
  12   6  10       15.55       92.26    142.15 o 
  13   6  10      310.92      305.46    173.76 o 
  14   6  10      896.33      569.47    213.05 o 
  15   6  10     1927.78     1960.17    296.67 o 
 -16   7  10      822.81      652.97    178.60 o 
 -15   7  10     1557.53     1379.27    252.61 o 
 -14   7  10     1479.08     1191.59    235.05 o 
 -13   7  10       15.22       35.63    171.28 o 
 -12   7  10     2231.61     1666.91    242.13 o 
 -11   7  10      647.22      372.75    182.90 o 
 -10   7  10     6154.19     6006.38    385.25 o 
  -9   7  10     5391.49     5153.19    338.97 o 
  -8   7  10      487.64      336.73    102.51 o 
  -7   7  10    21982.98    21199.88    680.51 o 
  -6   7  10     6080.73     5760.93    274.61 o 
  -5   7  10    44223.46    44277.42   1237.48 o 
  -4   7  10     1365.43     1338.56    111.21 o 
  -3   7  10    38784.98    39468.56   1002.32 o 
  -2   7  10     5688.54     5909.38    221.99 o 
  -1   7  10     1057.90      990.64     76.86 o 
   0   7  10    23398.40    23034.62    575.56 o 
   1   7  10     2478.85     2413.00    112.63 o 
   2   7  10    32183.75    33415.05    815.34 o 
   3   7  10    19980.11    19982.90    529.55 o 
   4   7  10     1367.26     1272.96    122.90 o 
   5   7  10    11662.28    11646.29    334.86 o 
   6   7  10       72.50       51.47     67.10 o 
   7   7  10     4569.91     4405.64    234.51 o 
   8   7  10      158.24       80.61     85.75 o 
   9   7  10        4.35       87.57     95.89 o 
  10   7  10     1840.80     1622.97    177.76 o 
  11   7  10        0.47     -101.35    111.69 o 
  12   7  10     1136.63      579.51    183.02 o 
  13   7  10       42.97       44.26    167.59 o 
  14   7  10     1031.08      813.18    227.42 o 
  15   7  10       62.57     -104.22    192.34 o 
 -16   8  10      128.17       39.48    200.26 o 
 -15   8  10     2780.62     2592.24    371.45 o 
 -14   8  10     1934.59     1674.89    289.17 o 
 -13   8  10    10535.32    10565.37    564.76 o 
 -12   8  10     4277.13     4330.11    370.13 o 
 -11   8  10    14256.37    15000.23    664.21 o 
 -10   8  10     4282.45     3513.31    300.78 o 
  -9   8  10    15072.29    15639.27   1043.35 o 
  -8   8  10     3474.49     3339.25    247.69 o 
  -7   8  10      650.10      486.78    108.45 o 
  -6   8  10      526.01      397.09     96.67 o 
  -5   8  10     1197.35     1135.24    124.85 o 
  -4   8  10     7197.80     7470.92    268.50 o 
  -3   8  10     2459.82     2627.65    164.40 o 
  -2   8  10    34939.36    34773.43    835.16 o 
  -1   8  10     1906.73     1805.72    102.15 o 
   0   8  10    26331.20    26536.36    652.37 o 
   1   8  10    10910.34    11336.26    308.58 o 
   2   8  10    23118.20    22984.42    558.30 o 
   3   8  10    19288.37    19145.03    487.08 o 
   4   8  10    12672.74    12643.94    413.82 o 
   5   8  10    30682.54    31273.55    854.02 o 
   6   8  10    11020.23    10720.23    441.29 o 
   7   8  10    37087.05    35177.88    990.26 o 
   8   8  10     8133.74     8854.87    402.48 o 
   9   8  10    32974.10    31088.80    982.34 o 
  10   8  10     1166.61     1060.81    190.59 o 
  11   8  10    13593.42    14119.18    518.24 o 
  12   8  10      633.21      645.82    155.49 o 
  13   8  10     5062.83     5298.92    407.17 o 
  14   8  10      178.42      131.67    190.11 o 
  15   8  10      383.60      135.24    212.04 o 
 -16   9  10       15.72      -98.76    223.12 o 
 -15   9  10       81.57      384.42    225.86 o 
 -14   9  10      939.70      553.15    226.47 o 
 -13   9  10       83.83       97.42    196.15 o 
 -12   9  10     5856.52     5605.69    412.41 o 
 -11   9  10      858.09      892.13    194.30 o 
 -10   9  10     5086.81     5068.27    355.48 o 
  -9   9  10        6.60       14.31    114.30 o 
  -8   9  10      379.26      385.83    118.21 o 
  -7   9  10       84.99      134.05     88.82 o 
  -6   9  10      265.99      177.19     83.03 o 
  -5   9  10      252.52      288.37     85.61 o 
  -4   9  10     5567.99     5917.12    212.75 o 
  -3   9  10     1045.88      743.11    108.43 o 
  -2   9  10    14811.75    14471.15    373.03 o 
  -1   9  10      883.57      847.88     77.04 o 
   0   9  10    65399.88    64946.94   1394.57 o 
   1   9  10      217.28      128.78     71.53 o 
   2   9  10    76173.64    74584.74   1603.35 o 
   3   9  10      330.01      183.13     65.97 o 
   4   9  10    27731.24    28578.79    733.70 o 
   5   9  10      788.24      604.67    113.50 o 
   6   9  10     2834.43     2444.45    211.56 o 
   7   9  10        9.13      -23.96     87.49 o 
   8   9  10      191.34      105.01    107.02 o 
   9   9  10      699.59      506.23    149.03 o 
  10   9  10     5545.00     6365.18    533.31 o 
  11   9  10      375.45      353.93    157.41 o 
  12   9  10    10306.03    11482.01    500.86 o 
  13   9  10      261.35      399.48    169.76 o 
  14   9  10    10302.71    10757.99    595.71 o 
  15   9  10       40.86      193.55    215.94 o 
 -16  10  10     2230.70     1950.71    402.07 o 
 -15  10  10     1953.78     2094.81    410.31 o 
 -14  10  10     5067.98     4369.49    506.18 o 
 -13  10  10     4034.32     4123.65    483.93 o 
 -12  10  10     8446.13     7851.98    568.23 o 
 -11  10  10     3068.33     2916.15    296.56 o 
 -10  10  10    15132.17    15978.48    802.31 o 
  -9  10  10     8973.58     8490.78    389.15 o 
  -8  10  10     5532.40     6789.47    410.99 o 
  -7  10  10     2899.46     3169.04    219.84 o 
  -6  10  10      429.12      378.74     98.91 o 
  -5  10  10     2036.98     2087.93    164.26 o 
  -4  10  10      717.39      566.38     76.66 o 
  -3  10  10     2370.13     2559.05    130.40 o 
  -2  10  10     6016.08     5546.53    194.47 o 
  -1  10  10    11531.65    12001.41    376.25 o 
   0  10  10    17872.26    17345.91    436.05 o 
   1  10  10    12027.56    13335.52    436.32 o 
   2  10  10     3451.68     2894.95    263.56 o 
   3  10  10    17313.17    17918.70    567.17 o 
   4  10  10     4877.85     4764.75    435.50 o 
   5  10  10    35423.85    37579.41   1056.29 o 
   6  10  10      896.49      565.48    118.52 o 
   7  10  10    40508.93    39788.50   1231.14 o 
   8  10  10       70.40        4.43    111.71 o 
   9  10  10    27046.54    28157.53    917.09 o 
  10  10  10      521.65      279.48    134.62 o 
  11  10  10    13656.17    13964.25    637.03 o 
  12  10  10     1051.05     1335.93    226.49 o 
  13  10  10     4948.00     5858.55    379.67 o 
  14  10  10       26.80      270.38    167.96 o 
 -16  11  10      688.49      444.21    363.45 o 
 -15  11  10     2227.12     1382.87    334.42 o 
 -14  11  10     1273.84     1145.68    326.82 o 
 -13  11  10      802.86      429.25    265.46 o 
 -12  11  10     2448.33     2431.89    296.96 o 
 -11  11  10     1019.55      435.01    196.07 o 
 -10  11  10     6928.29     6791.49    403.62 o 
  -9  11  10     7151.59     7357.14    417.58 o 
  -8  11  10      332.01      426.74    120.56 o 
  -7  11  10    17438.75    17378.28    587.64 o 
  -6  11  10      502.21      473.24    103.13 o 
  -5  11  10    24680.40    25438.75    765.23 o 
  -4  11  10     1352.52     1333.76    100.32 o 
  -3  11  10     9079.70     8069.60    247.92 o 
  -2  11  10     7666.03     7325.46    264.53 o 
  -1  11  10       17.04      -12.18     58.13 o 
   0  11  10     8489.41     8343.58    289.34 o 
   1  11  10       31.87       18.47     68.31 o 
   2  11  10     8617.25     8575.83    376.89 o 
   3  11  10     3592.95     3547.78    224.07 o 
   4  11  10      963.02      715.96    150.50 o 
   5  11  10     7202.85     7605.27    356.35 o 
   6  11  10     2284.33     2023.87    223.33 o 
   7  11  10     3338.38     3234.23    256.71 o 
   8  11  10      114.04       45.61    108.98 o 
   9  11  10      743.95      457.39    167.91 o 
  10  11  10      672.19      445.62    163.18 o 
  11  11  10      298.03       71.07    138.13 o 
  12  11  10     1651.95     1509.01    239.33 o 
  13  11  10      758.61      875.26    196.80 o 
  14  11  10     1617.10     1470.87    252.33 o 
 -15  12  10      126.83      280.60    290.00 o 
 -14  12  10       74.20      318.68    280.01 o 
 -13  12  10     1206.78      543.82    295.32 o 
 -12  12  10      538.67      601.62    263.71 o 
 -11  12  10     5917.97     6280.26    668.66 o 
 -10  12  10      540.17      578.57    211.07 o 
  -9  12  10    14381.15    13693.78    615.23 o 
  -8  12  10     2304.34     2503.44    255.34 o 
  -7  12  10    25855.44    27135.25    979.12 o 
  -6  12  10     7121.99     7209.35    386.69 o 
  -5  12  10    57301.84    60684.20   1920.28 o 
  -4  12  10    11593.79    12725.01    424.56 o 
  -3  12  10    85847.74    86346.92   2004.06 o 
  -2  12  10     3297.46     3184.17    176.26 o 
  -1  12  10    72242.98    72774.88   1708.05 o 
   0  12  10     1376.27     1224.32    118.28 o 
   1  12  10    20884.75    20413.79    689.21 o 
   2  12  10       73.22      124.52     83.73 o 
   3  12  10      270.30       96.58     80.96 o 
   4  12  10      447.34      337.53     97.58 o 
   5  12  10     1450.98     1152.63    280.15 o 
   6  12  10     1578.77     1322.31    171.46 o 
   7  12  10     5999.00     5762.29    323.64 o 
   8  12  10     5659.00     5827.22    507.11 o 
   9  12  10     2066.83     2251.96    279.38 o 
  10  12  10      751.91      622.58    208.91 o 
  11  12  10        9.41      -47.64    138.20 o 
  12  12  10      139.62       24.34    171.07 o 
  13  12  10     1048.15      874.98    239.51 o 
  14  12  10       19.28      144.30    180.42 o 
 -15  13  10     2115.93     2587.93    500.51 o 
 -14  13  10       37.83     -323.40    254.86 o 
 -13  13  10     1502.70     1229.34    326.16 o 
 -12  13  10     2691.63     2623.33    385.91 o 
 -11  13  10      140.88      272.46    226.70 o 
 -10  13  10     6929.87     5783.89    855.78 o 
  -9  13  10     1866.36     1554.09    249.36 o 
  -8  13  10     8598.88     8892.95    467.43 o 
  -7  13  10     6135.99     6641.06    388.78 o 
  -6  13  10    11946.29    11973.69    536.01 o 
  -5  13  10    14241.23    16284.23    651.50 o 
  -4  13  10     1141.62      991.85    185.33 o 
  -3  13  10    17248.13    17533.50    506.93 o 
  -2  13  10      111.91       54.18     72.38 o 
  -1  13  10     1783.44     2046.44    183.75 o 
   0  13  10      866.50      807.34    116.37 o 
   1  13  10      309.07      188.44    110.51 o 
   2  13  10     3345.57     3133.07    219.70 o 
   3  13  10     3146.84     3080.55    225.03 o 
   4  13  10     8606.70     8249.26    425.62 o 
   5  13  10       26.83       33.04     91.58 o 
   6  13  10     6496.28     6993.06    359.68 o 
   7  13  10      898.97      927.17    186.95 o 
   8  13  10     1532.84     1076.67    173.54 o 
   9  13  10     1727.08     1398.19    243.51 o 
  10  13  10      370.77      316.48    217.30 o 
  11  13  10      732.10      419.23    194.83 o 
  12  13  10     1355.54     1483.06    264.69 o 
  13  13  10      535.82      527.52    226.67 o 
 -15  14  10      144.71      419.59    427.96 o 
 -14  14  10     3725.37     3830.66    519.28 o 
 -13  14  10        2.67       64.74    264.94 o 
 -12  14  10     6188.01     6633.13    578.74 o 
 -11  14  10      785.29      414.58    230.53 o 
 -10  14  10    12288.42    12687.04   1178.74 o 
  -9  14  10      188.23      245.60    163.85 o 
  -8  14  10     1390.12     1559.12    216.48 o 
  -7  14  10     1213.08      830.77    169.72 o 
  -6  14  10     1600.20     1651.50    210.75 o 
  -5  14  10      781.08      782.30    131.75 o 
  -4  14  10     1792.16     1657.19    173.96 o 
  -3  14  10     6987.74     6781.67    577.66 o 
  -2  14  10     2477.80     2576.85    235.88 o 
  -1  14  10    17568.13    18775.32    545.78 o 
   0  14  10     1579.44     1490.38    170.31 o 
   1  14  10    23173.77    25056.56    830.29 o 
   2  14  10      760.13      535.73    117.66 o 
   3  14  10    27087.55    27438.09    832.14 o 
   4  14  10      705.34      703.64    151.20 o 
   5  14  10    40604.41    40173.43   1155.40 o 
   6  14  10     5602.48     5317.57    318.54 o 
   7  14  10    26649.18    28343.97   1248.07 o 
   8  14  10     9946.46    10918.33    628.35 o 
   9  14  10    15747.00    16580.09    768.96 o 
  10  14  10     3902.11     4685.94    412.81 o 
  11  14  10     4822.24     5738.47    469.20 o 
  12  14  10     1766.05     1079.54    243.53 o 
  13  14  10     1390.76     1086.39    254.35 o 
 -14  15  10       22.87      137.82    356.55 o 
 -13  15  10      941.43      726.10    320.93 o 
 -12  15  10      533.26      412.52    247.22 o 
 -11  15  10     1075.69     1486.00    301.41 o 
 -10  15  10     1136.11     1005.06    221.94 o 
  -9  15  10     2685.27     2546.72    281.56 o 
  -8  15  10     2220.71     2041.44    245.86 o 
  -7  15  10     2133.08     1957.40    320.99 o 
  -6  15  10      323.57      404.01    149.07 o 
  -5  15  10     1155.89      782.44    137.33 o 
  -4  15  10     2487.30     2469.99    229.32 o 
  -3  15  10    13862.34    15110.90    607.10 o 
  -2  15  10     6079.40     5705.69    259.35 o 
  -1  15  10     9057.06     8679.43    421.63 o 
   0  15  10    15117.30    15271.58    846.70 o 
   1  15  10    38697.83    42665.04   1520.28 o 
   2  15  10     5816.61     5985.55    568.42 o 
   3  15  10    24749.36    26873.70    958.77 o 
   4  15  10     6002.50     5346.10    414.05 o 
   5  15  10     6081.98     5663.41    392.87 o
[truncated: 376,202 more chars]
